# Supplementary material for: A human monoclonal antibody blocking SARS-CoV-2 infection
Source: Nat Commun. 2020 May 4;11:2251. doi: 10.1038/s41467-020-16256-y (PMC7198537; doi:10.1038/s41467-020-16256-y)
Supplement: Supplementary file 3 — Source Data [file 41467_2020_16256_MOESM3_ESM.zip]

Archive with 14 entries (14 files):
- Fig.1B raw data.xlsx
- Fig.1B.pzf
- Fig.1C raw data.xlsx
- Fig.1C.pzf
- Fig.2a raw data.xls
- Fig.2a.pzfx
- Supplementary Figure 1 raw data.xls
- Supplementary Figure 1.pzfx
- Supplementary Figure 2 raw data.xlsx
- Supplementary Figure 2.pzfx
- Supplementary Figure 4 raw data.xls
- Supplementary Figure 4.pzfx
- Supplementary Figure 5 raw data.xlsx
- Supplementary Figure 5.pzf
