# Supplementary material for: A human monoclonal antibody blocking SARS-CoV-2 infection
Source: Nat Commun. 2020 May 4;11:2251. doi: 10.1038/s41467-020-16256-y (PMC7198537; doi:10.1038/s41467-020-16256-y)
Supplement: Supplementary file 3 — Source Data [file 41467_2020_16256_MOESM3_ESM.zip › Fig.1B raw data.xlsx]

## Sheet: Sheet1
SARS VSVpp firefly luciferase measurement
	VNT11-1 20200317										VNT11-2 20200317
	virus control SARS 250X			anti-strep SARS 250X			47D11				virus control SARS 800X			anti-strep			47D11
mAb [ug/ml]
20	839700	864320	651260	739630	1004300	907080	260	170	130		321410	347600	343430	468230	486650	535770	210	140	140	Luciferase values
5	601090	761990	739000	793350	766680	614410	130	110	5180		270570	302460	344920	311450	403050	454140	140	2470	160
1.25	561370	817100	654120	727320	676620	638380	25040	42810	38580		252250	278850	377160	285920	341680	412190	7730	130	7760
0.3125	567500	657850	618250	793000	895690	770980	103010	58830	83830		394440	244860	279520	357630	317070	332060	41370	27690	20850
0.078125	576860	691850	748540	766160	891600	721640	471240	252350	281500		294410	334540	247000	300790	320920	426720	136380	74860	100820
0.019531	683760	726150	531770	761860	703620	676950	553010	575920	424910		264490	334390	283140	392640	320730	440870	246000	235660	246460
0.004883	663030	593000	755260	724300	859370	833390	591100	778120	587070		292680	240100	287630	297660	417330	407580	284700	287390	325210
0.001221	659790	637290	726740	654080	776470	752680	681770	710460	788470		265880	229280	269530	394990	298430	333690	195120	351040	277520
	680316										295856
	VNT7 20200228										VNT8 20200302
	SARS virus control 800X			anti-strep SARS 800X			47D11 SARS 800X				SARS virus control 250X			anti-strep SARS 250X			47D11 SARS 250X
mAb [ug/ml]
20	81800	54650	123810	50680	119180	25130	300	140	4830		25870	30100	8000	52410	76930	24290	220	200	110	Luciferase values
5	103960	94990	54710	93480	206200	152670	620	2280	230		44310	41590	41820	44790	52600	88750	10140	6270	7760
1.25	45620	48750	113250	152610	171580	128700	680	460	260		59420	22710	43910	24160	42120	100450	4260	280	3430
0.3125	62850	161520	71980	107070	106000	37350	990	510	9230		47360	17300	73740	53090	53540	92210	360	10190	230
0.078125	50540	55400	116480	80110	37690	167720	1330	55710	57090		59100	24540	53440	64440	75820	30930	13530	14310	14860
0.019531	133800	75110	100240	32600	77500	85440	36180	91270	81630		48490	53900	50530	21310	21410	70610	12360	99430	44400
0.004883	64240	26420	93300	98360	38930	102040	45530	119000	66560		48530	63230	41690	20780	22070	39170	58710	95160	25310
0.001221	143320	50810	40280	86590	175930	166920	65240	71960	67650		38780	31900	42830	43940	35870	33090	15310	50560	59570
	81992.9										42212.1
SARS VSVpp infectivity (%)
	anti-strep Iso-CTRL														47D11
mAb [ug/ml]	VNT11-1			VNT11-2			VNT7			VNT8					VNT11-1			VNT11-2			VNT7			VNT8
20	1.08719	1.47623	1.33332	1.58263	1.64489	1.81092	0.618102	1.45354	0.30649	1.24159	1.82246	0.575428			0.000382175	0.000249884	0.000191088	0.000709805	0.000473203	0.000473203	0.00365885	0.00170746	0.0589075	0.00521178	0.00473798	0.00260589
5	1.16615	1.12695	0.903124	1.05271	1.36232	1.535	1.1401	2.51485	1.86199	1.06107	1.24609	2.10248			0.000191088	0.00016169	0.00761411	0.000473203	0.00834866	0.000540804	0.00756163	0.0278073	0.00280512	0.240216	0.148536	0.183834
1.25	1.06909	0.994567	0.938358	0.966417	1.15489	1.39321	1.86126	2.09262	1.56965	0.572348	0.997819	2.37965			0.0368064	0.0629266	0.0567089	0.0261276	0.000439403	0.026229	0.0082934	0.00561024	0.00317101	0.100919	0.00663317	0.0812564
0.3125	1.16563	1.31658	1.13327	1.2088	1.0717	1.12237	1.30584	1.29279	0.455527	1.2577	1.26836	2.18445			0.151415	0.0864745	0.123222	0.139832	0.0935929	0.0704735	0.0120742	0.00622005	0.112571	0.00852836	0.2414	0.00544868
0.078125	1.12618	1.31057	1.06074	1.01668	1.08472	1.44232	0.977036	0.459674	2.04554	1.52658	1.79617	0.732729			0.692678	0.37093	0.413778	0.460968	0.253029	0.340774	0.0162209	0.679449	0.69628	0.320524	0.339002	0.352032
0.019531	1.11986	1.03425	0.995052	1.32713	1.08408	1.49015	0.397595	0.945204	1.04204	0.504832	0.507201	1.67274			0.812872	0.846547	0.624577	0.831486	0.796537	0.833041	0.441258	1.11314	0.995574	0.292807	2.35549	1.05183
0.004883	1.06465	1.26319	1.225	1.0061	1.41059	1.37763	1.19962	0.474797	1.2445	0.492276	0.522836	0.927933			0.868861	1.14376	0.862937	0.962293	0.971385	1.09922	0.555292	1.45134	0.811777	1.39083	2.25433	0.599591
0.001221	0.961435	1.14134	1.10637	1.33508	1.0087	1.12788	1.05607	2.14567	2.03579	1.04093	0.849757	0.783899			1.00214	1.04431	1.15898	0.65951	1.18652	0.938024	0.795678	0.877637	0.825071	0.362692	1.19776	1.41121
SARS2 VSVpp firefly luciferase measurement
	VNT11 20200317										VNT7 20200228										VNT8 20200302
	virus control SARS2 250X			anti-strep			47D11 SARS2 250X				SARS2 virus ctr. 250X			anti-strep ncov 250X			47D11 NCOV 250X				SARS2 virus ctr. 200X			anti-strep SARS2 200X			47D11 SARS2 200X
mAb [ug/ml]
20	20390	31370	32560	29390	68660	31880	1190	170	140		26950	9220	30410	24710	46340	810	6140	130	140		140770	134170	106050	35300	61210	46770	360	250	1160	Luciferase values
5	17080	16760	34900	6120	33750	32700	1650	150	150		50180	43450	103920	37030	67760	70760	260	150	130		96340	143410	124560	165390	111360	102860	340	250	250
1.25	29310	35320	31920	14120	14580	34580	1790	290	1120		80980	68430	66300	65700	33310	43890	220	120	240		196330	73260	86740	99270	67010	48210	4180	6530	6340
0.3125	8610	18600	11970	26880	25900	48210	12480	9470	2620		30100	25120	82240	13790	2590	23470	1970	150	690		142220	63680	87050	34380	95690	41750	11440	10420	49600
0.078125	24470	37900	41700	29620	13790	37010	15410	7840	32430		43180	56030	64140	56240	91610	68490	8540	34260	38060		191510	113050	112430	178910	115280	107790	59350	77540	69840
0.019531	24640	40630	35700	51030	9310	47310	72080	10780	10530		14840	55200	47350	53030	61960	105930	92460	31610	30160		110330	115440	74040	118920	40570	38080	63270	99440	81440
0.004883	6950	41500	16720	35980	4390	26210	48040	28140	54910		37920	18140	140830	73770	65620	117470	48940	179280	82250		133690	126660	58410	149160	131800	53030	124270	68740	84980
0.001221	32270	19820	16950	35430	36890	17240	59840	19230	10060		84030	14300	111860	49180	106400	62950	57670	54260	85800		139550	87450	118610	146590	79760	66480	197000	66820	143140
	26168.3										54380										115656
SARS2 VSVpp infectivity (%)
	anti-strep Iso-CTRL														47D11
mAb [ug/ml]	VNT11			VNT7			VNT8				average				VNT11			VNT7			VNT8				average
20	1.12311	2.62378	1.21827	0.454395	0.852152	0.0148952	0.305215	0.529241	0.404388		0.836161				0.0454748	0.0064964	0.00534998	0.112909	0.00239058	0.00257448	0.00311267	0.00216158	0.0100297		0.0211666
5	0.23387	1.28973	1.2496	0.680949	1.24605	1.30121	1.43001	0.962853	0.88936		1.03151				0.0630533	0.00573212	0.00573212	0.00478117	0.00275837	0.00239058	0.00293975	0.00216158	0.00216158		0.0101901
1.25	0.539583	0.557162	1.32144	1.20816	0.612541	0.807098	0.858319	0.579389	0.416839		0.766727				0.0684033	0.0110821	0.0427998	0.00404561	0.00220669	0.00441339	0.0361416	0.0564604	0.0548176		0.0311523
0.3125	1.0272	0.989746	1.8423	0.253586	0.0476278	0.431592	0.29726	0.827366	0.360984		0.675296				0.476912	0.361888	0.100121	0.0362266	0.00275837	0.0126885	0.0989138	0.0900946	0.428857		0.178718
0.078125	1.1319	0.526973	1.4143	1.0342	1.68463	1.25947	1.54691	0.996747	0.931986		1.16968				0.58888	0.299599	1.23928	0.157043	0.630011	0.69989	0.513159	0.670435	0.603858		0.60024
0.019531	1.95007	0.355774	1.80791	0.975175	1.13939	1.94796	1.02822	0.350781	0.329252		1.09828				2.75447	0.411948	0.402395	1.70026	0.58128	0.554616	0.547052	0.859789	0.704156		0.946219
0.004883	1.37494	0.16776	1.00159	1.35656	1.20669	2.16017	1.28968	1.13958	0.458514		1.12839				1.83581	1.07535	2.09834	0.899963	3.2968	1.5125	1.07448	0.594347	0.734764		1.45804
0.001221	1.35393	1.40972	0.658812	0.904377	1.9566	1.15759	1.26746	0.68963	0.574807		1.1081				2.28673	0.734858	0.384434	1.0605	0.997793	1.57779	1.70332	0.577747	1.23763		1.17342
	outliers
