# Supplementary material for: A human monoclonal antibody blocking SARS-CoV-2 infection
Source: Nat Commun. 2020 May 4;11:2251. doi: 10.1038/s41467-020-16256-y (PMC7198537; doi:10.1038/s41467-020-16256-y)
Supplement: Supplementary file 3 — Source Data [file 41467_2020_16256_MOESM3_ESM.zip › Fig.1C raw data.xlsx]

## Sheet: Sheet1
		SARS-CoV-2
	conc (ug/ml)	47D11			anti-strep
	20	6.27	2.24	5.37	42.99	41.19	47.01	infected cells (%)
	5	22.39	13.88	12.99	72.09	61.34	68.96
	1.25	37.16	32.69	32.69	66.72	71.19	81.04
	0.31	74.33	69.85	73.43	82.39	77.91	79.7
	0.08	103.88	92.69	99.4	87.76	86.87	72.09
	0.02	115.97	107.46	84.18	83.73	86.87	78.81
	0	115.07	103.43	110.6	98.96	88.66	98.96
		SARS-CoV
	conc (ug/ml)	47D11			anti-strep
	20	9.63	16.04	16.04	73.8	64.17	57.75	infected cells (%)
	5	25.67	17.65	11.23	102.67	94.65	101.07
	1.25	22.46	19.25	16.04	93.05	117.11	136.36
	0.31	35.29	36.9	46.52	73.8	105.88	94.65
	0.08	89.84	59.36	88.24	75.4	102.67	94.65
	0.02	93.05	91.44	68.98	72.19	113.9	102.67
	0	87.01	97.01	105.88	97.86	96.26	105.88
