# Supplementary material for: A human monoclonal antibody blocking SARS-CoV-2 infection
Source: Nat Commun. 2020 May 4;11:2251. doi: 10.1038/s41467-020-16256-y (PMC7198537; doi:10.1038/s41467-020-16256-y)
Supplement: Supplementary file 3 — Source Data [file 41467_2020_16256_MOESM3_ESM.zip › Fig.2a raw data.xls]

## Sheet: Blad1
Experiment 1
coat with SARS1
	1	2	3	4	5	6	7
	Mab concentration (ug/ml)	anti-strep	47D11	anti-strep	47D11	anti-strep	47D11
		SARS1 Secto	SARS1 Secto	SARS1 S1A	SARS1 S1A	SARS1 S1B	SARS1 S1B
A	10	3.856	3.897	4.024	0.072	3.996	3.93
B	2.5	3.932	3.862	4.037	0.048	4.051	3.948
C	0.625	3.773	3.874	3.952	0.041	3.934	3.786
D	0.15625	3.473	3.508	3.634	0.042	3.729	3.464
E	0.0390625	2.442	2.914	2.847	0.044	2.98	2.844
F	0.00976562	1.117	1.584	1.397	0.04	1.564	1.474
G	0.00244141	0.367	0.599	0.488	0.042	0.564	0.504
H	0.000610352	0.137	0.213	0.174	0.042	0.208	0.183
coat with SARS2
	1	2	3	4	5	6	7
	Mab concentration (ug/ml)	anti-strep	47D11	anti-strep	47D11	anti-strep	47D11
		SARS2 Secto	SARS2 Secto	SARS2 S1A	SARS2 S1A	SARS2 S1B	SARS2 S1B
A	10	4.016	3.97	4.14	0.083	4.034	4.103
B	2.5	4.086	3.87	4.135	0.05	4.114	4.056
C	0.625	4.022	3.43	4.085	0.045	4.029	3.966
D	0.15625	3.824	2.444	3.817	0.048	3.812	3.585
E	0.0390625	3.164	1.118	3.189	0.05	3.091	2.63
F	0.00976562	1.667	0.377	1.777	0.047	1.629	1.146
G	0.00244141	0.595	0.142	0.654	0.049	0.568	0.389
H	0.000610352	0.229	0.078	0.254	0.075	0.216	0.149
	anti-strep
log10 concentration	Mab concentration (ug/ml)	SARS1 Secto	SARS1 S1A	SARS1 S1B	SARS2 Secto	SARS2 S1A	SARS2 S1B
1	10	3.856	4.024	3.996	4.016	4.14	4.034
0.39794	2.5	3.932	4.037	4.051	4.086	4.135	4.114
-0.20412	0.625	3.773	3.952	3.934	4.022	4.085	4.029
-0.80618	0.15625	3.473	3.634	3.729	3.824	3.817	3.812
-1.40824	0.0390625	2.442	2.847	2.98	3.164	3.189	3.091
-2.0103	0.00976562	1.117	1.397	1.564	1.667	1.777	1.629
-2.61236	0.00244141	0.367	0.488	0.564	0.595	0.654	0.568
-3.21442	0.000610352	0.137	0.174	0.208	0.229	0.254	0.216
	47D11
		SARS1 Secto	SARS1 S1A	SARS1 S1B	SARS2 Secto	SARS2 S1A	SARS2 S1B
	10	3.897	0.072	3.93	3.97	0.083	4.103
	2.5	3.862	0.048	3.948	3.87	0.05	4.056
	0.625	3.874	0.041	3.786	3.43	0.045	3.966
	0.15625	3.508	0.042	3.464	2.444	0.048	3.585
	0.0390625	2.914	0.044	2.844	1.118	0.05	2.63
	0.00976562	1.584	0.04	1.474	0.377	0.047	1.146
	0.00244141	0.599	0.042	0.504	0.142	0.049	0.389
	0.000610352	0.213	0.042	0.183	0.078	0.075	0.149
Experiment 2
p1
		1	2	3	4	5	6	7	8	9	10	11	12
		47D11	47D11	47D11	47D11	47D11	47D11	47D11	47D11	47D11	47D11	47D11	47D11
	Mab concentration (ug/ml)	SARS1 Secto	SARS1 Secto	SARS1 S1A	SARS1 S1A	SARS1 S1B	SARS1 S1B	SARS2 Secto	SARS2 Secto	SARS2 S1A	SARS2 S1A	SARS2 S1B	SARS2 S1B
A	10	3.907	3.934	0.091	0.087	3.899	3.992	3.779	3.872	0.196	0.196	3.977	4.018	Read 1:450
B	2.5	3.82	3.81	0.047	0.045	3.775	3.808	3.607	3.642	0.052	0.047	3.9	3.948	Read 1:450
C	0.625	3.674	3.672	0.041	0.042	3.692	3.663	3.063	3.085	0.042	0.041	3.724	3.731	Read 1:450
D	0.15625	3.57	3.492	0.043	0.042	3.298	3.296	1.736	1.829	0.043	0.041	3.279	3.262	Read 1:450
E	0.0390625	2.657	2.585	0.044	0.044	2.366	2.39	0.636	0.67	0.043	0.042	2.229	2.074	Read 1:450
F	0.00976562	1.295	1.214	0.04	0.04	1.043	1.04	0.207	0.219	0.039	0.039	0.941	0.829	Read 1:450
G	0.00244141	0.449	0.429	0.042	0.042	0.361	0.367	0.089	0.107	0.042	0.041	0.31	0.317	Read 1:450
H	0.000610352	0.17	0.165	0.047	0.045	0.146	0.145	0.065	0.062	0.052	0.06	0.157	0.155	Read 1:450
p2
		1	2	3	4	5	6	7	8	9	10	11	12
		anti-strep	anti-strep	anti-strep	anti-strep	anti-strep	anti-strep	anti-strep	anti-strep	anti-strep	anti-strep	anti-strep	anti-strep
	Mab concentration (ug/ml)	SARS1 Secto	SARS1 Secto	SARS1 S1A	SARS1 S1A	SARS1 S1B	SARS1 S1B	SARS2 Secto	SARS2 Secto	SARS2 S1A	SARS2 S1A	SARS2 S1B	SARS2 S1B
A	10	3.984	3.894	4.217	4.187	4.175	4.203	4.17	4.172	4.185	4.259	4.251	4.357	Read 1:450
B	2.5	3.862	3.809	4.237	4.195	4.226	4.194	4.13	4.17	4.206	4.217	4.264	4.323	Read 1:450
C	0.625	3.737	3.74	4.13	4.083	4.172	4.101	4.073	4.118	4.146	4.141	4.185	4.253	Read 1:450
D	0.15625	3.328	3.37	3.997	3.818	3.927	3.967	3.935	3.858	3.988	4.003	4.005	4.112	Read 1:450
E	0.0390625	2.221	2.249	3.459	3.362	3.379	3.307	3.17	3.155	3.313	3.348	3.316	3.458	Read 1:450
F	0.00976562	0.979	0.945	1.883	1.8	1.9	1.908	1.674	1.64	1.895	1.921	1.81	1.888	Read 1:450
G	0.00244141	0.324	0.324	0.752	0.691	0.719	0.71	0.594	0.597	0.724	0.705	0.647	0.73	Read 1:450
H	0.000610352	0.15	0.144	0.333	0.269	0.269	0.26	0.242	0.248	0.262	0.266	0.248	0.313	Read 1:450
