# Supplementary material for: A human monoclonal antibody blocking SARS-CoV-2 infection
Source: Nat Commun. 2020 May 4;11:2251. doi: 10.1038/s41467-020-16256-y (PMC7198537; doi:10.1038/s41467-020-16256-y)
Supplement: Supplementary file 3 — Source Data [file 41467_2020_16256_MOESM3_ESM.zip › Supplementary Figure 1 raw data.xls]

## Sheet: raw data
Experiment 1									Experiment 2															combine exp. 1 and 2.
coat with SARS1									p1
	1	2	3	4	5	6	7			1	2	3	4	5	6	7	8	9	10	11	12
	Mab concentration (ug/ml)	anti-strep	47D11	anti-strep	47D11	anti-strep	47D11			47D11	47D11	47D11	47D11	47D11	47D11	47D11	47D11	47D11	47D11	47D11	47D11				anti-strep
		SARS1 Secto	SARS1 Secto	SARS1 S1A	SARS1 S1A	SARS1 S1B	SARS1 S1B			SARS1 Secto	SARS1 Secto	SARS1 S1A	SARS1 S1A	SARS1 S1B	SARS1 S1B	SARS2 Secto	SARS2 Secto	SARS2 S1A	SARS2 S1A	SARS2 S1B	SARS2 S1B			log10 concentration	Mab concentration (ug/ml)	SARS1 Secto	SARS1 Secto	SARS1 S1A	SARS1 S1A	SARS1 S1A	SARS1 S1B	SARS1 S1B	SARS1 S1B	SARS2 Secto	SARS2 Secto	SARS2 S1A	SARS2 S1A	SARS2 S1A	SARS2 S1B	SARS2 S1B	SARS2 S1B
A	10	3.856	3.897	4.024	0.072	3.996	3.93	Read 1:450	A	3.907	3.934	0.091	0.087	3.899	3.992	3.779	3.872	0.196	0.196	3.977	4.018	Read 1:450		1	10	3.856	3.984	4.024	4.217	4.187	3.996	4.175	4.203	4.016	4.17	4.14	4.185	4.259	4.034	4.251	4.357
B	2.5	3.932	3.862	4.037	0.048	4.051	3.948	Read 1:450	B	3.82	3.81	0.047	0.045	3.775	3.808	3.607	3.642	0.052	0.047	3.9	3.948	Read 1:450		0.39794	2.5	3.932	3.862	4.037	4.237	4.195	4.051	4.226	4.194	4.086	4.13	4.135	4.206	4.217	4.114	4.264	4.323
C	0.625	3.773	3.874	3.952	0.041	3.934	3.786	Read 1:450	C	3.674	3.672	0.041	0.042	3.692	3.663	3.063	3.085	0.042	0.041	3.724	3.731	Read 1:450		-0.20412	0.625	3.773	3.737	3.952	4.13	4.083	3.934	4.172	4.101	4.022	4.073	4.085	4.146	4.141	4.029	4.185	4.253
D	0.15625	3.473	3.508	3.634	0.042	3.729	3.464	Read 1:450	D	3.57	3.492	0.043	0.042	3.298	3.296	1.736	1.829	0.043	0.041	3.279	3.262	Read 1:450		-0.80618	0.15625	3.473	3.328	3.634	3.997	3.818	3.729	3.927	3.967	3.824	3.935	3.817	3.988	4.003	3.812	4.005	4.112
E	0.0390625	2.442	2.914	2.847	0.044	2.98	2.844	Read 1:450	E	2.657	2.585	0.044	0.044	2.366	2.39	0.636	0.67	0.043	0.042	2.229	2.074	Read 1:450		-1.40824	0.0390625	2.442	2.221	2.847	3.459	3.362	2.98	3.379	3.307	3.164	3.17	3.189	3.313	3.348	3.091	3.316	3.458
F	0.00976562	1.117	1.584	1.397	0.04	1.564	1.474	Read 1:450	F	1.295	1.214	0.04	0.04	1.043	1.04	0.207	0.219	0.039	0.039	0.941	0.829	Read 1:450		-2.0103	0.00976562	1.117	0.979	1.397	1.883	1.8	1.564	1.9	1.908	1.667	1.674	1.777	1.895	1.921	1.629	1.81	1.888
G	0.00244141	0.367	0.599	0.488	0.042	0.564	0.504	Read 1:450	G	0.449	0.429	0.042	0.042	0.361	0.367	0.089	0.107	0.042	0.041	0.31	0.317	Read 1:450		-2.61236	0.00244141	0.367	0.324	0.488	0.752	0.691	0.564	0.719	0.71	0.595	0.594	0.654	0.724	0.705	0.568	0.647	0.73
H	0.000610352	0.137	0.213	0.174	0.042	0.208	0.183	Read 1:450	H	0.17	0.165	0.047	0.045	0.146	0.145	0.065	0.062	0.052	0.06	0.157	0.155	Read 1:450		-3.21442	0.000610352	0.137	0.15	0.174	0.333	0.269	0.208	0.269	0.26	0.229	0.242	0.254	0.262	0.266	0.216	0.248	0.313
coat with SARS2
	1	2	3	4	5	6	7		p2
	Mab concentration (ug/ml)	anti-strep	47D11	anti-strep	47D11	anti-strep	47D11			1	2	3	4	5	6	7	8	9	10	11	12
		SARS2 Secto	SARS2 Secto	SARS2 S1A	SARS2 S1A	SARS2 S1B	SARS2 S1B			anti-strep	anti-strep	anti-strep	anti-strep	anti-strep	anti-strep	anti-strep	anti-strep	anti-strep	anti-strep	anti-strep	anti-strep
A	10	4.016	3.97	4.14	0.083	4.034	4.103	Read 1:450		SARS1 Secto	SARS1 Secto	SARS1 S1A	SARS1 S1A	SARS1 S1B	SARS1 S1B	SARS2 Secto	SARS2 Secto	SARS2 S1A	SARS2 S1A	SARS2 S1B	SARS2 S1B
B	2.5	4.086	3.87	4.135	0.05	4.114	4.056	Read 1:450	A	3.984	3.894	4.217	4.187	4.175	4.203	4.17	4.172	4.185	4.259	4.251	4.357	Read 1:450
C	0.625	4.022	3.43	4.085	0.045	4.029	3.966	Read 1:450	B	3.862	3.809	4.237	4.195	4.226	4.194	4.13	4.17	4.206	4.217	4.264	4.323	Read 1:450
D	0.15625	3.824	2.444	3.817	0.048	3.812	3.585	Read 1:450	C	3.737	3.74	4.13	4.083	4.172	4.101	4.073	4.118	4.146	4.141	4.185	4.253	Read 1:450
E	0.0390625	3.164	1.118	3.189	0.05	3.091	2.63	Read 1:450	D	3.328	3.37	3.997	3.818	3.927	3.967	3.935	3.858	3.988	4.003	4.005	4.112	Read 1:450
F	0.00976562	1.667	0.377	1.777	0.047	1.629	1.146	Read 1:450	E	2.221	2.249	3.459	3.362	3.379	3.307	3.17	3.155	3.313	3.348	3.316	3.458	Read 1:450
G	0.00244141	0.595	0.142	0.654	0.049	0.568	0.389	Read 1:450	F	0.979	0.945	1.883	1.8	1.9	1.908	1.674	1.64	1.895	1.921	1.81	1.888	Read 1:450
H	0.000610352	0.229	0.078	0.254	0.075	0.216	0.149	Read 1:450	G	0.324	0.324	0.752	0.691	0.719	0.71	0.594	0.597	0.724	0.705	0.647	0.73	Read 1:450
									H	0.15	0.144	0.333	0.269	0.269	0.26	0.242	0.248	0.262	0.266	0.248	0.313	Read 1:450
	anti-strep
log10 concentration	Mab concentration (ug/ml)	SARS1 Secto	SARS1 S1A	SARS1 S1B	SARS2 Secto	SARS2 S1A	SARS2 S1B
1	10	3.856	4.024	3.996	4.016	4.14	4.034
0.39794	2.5	3.932	4.037	4.051	4.086	4.135	4.114
-0.20412	0.625	3.773	3.952	3.934	4.022	4.085	4.029
-0.80618	0.15625	3.473	3.634	3.729	3.824	3.817	3.812
-1.40824	0.0390625	2.442	2.847	2.98	3.164	3.189	3.091
-2.0103	0.00976562	1.117	1.397	1.564	1.667	1.777	1.629
-2.61236	0.00244141	0.367	0.488	0.564	0.595	0.654	0.568
-3.21442	0.000610352	0.137	0.174	0.208	0.229	0.254	0.216
	47D11
log10 concentration	Mab concentration (ug/ml)	SARS1 Secto	SARS1 S1A	SARS1 S1B	SARS2 Secto	SARS2 S1A	SARS2 S1B
1	10	3.897	0.072	3.93	3.97	0.083	4.103
0.39794	2.5	3.862	0.048	3.948	3.87	0.05	4.056
-0.20412	0.625	3.874	0.041	3.786	3.43	0.045	3.966
-0.80618	0.15625	3.508	0.042	3.464	2.444	0.048	3.585
-1.40824	0.0390625	2.914	0.044	2.844	1.118	0.05	2.63
-2.0103	0.00976562	1.584	0.04	1.474	0.377	0.047	1.146
-2.61236	0.00244141	0.599	0.042	0.504	0.142	0.049	0.389
-3.21442	0.000610352	0.213	0.042	0.183	0.078	0.075	0.149
