# Supplementary material for: A human monoclonal antibody blocking SARS-CoV-2 infection
Source: Nat Commun. 2020 May 4;11:2251. doi: 10.1038/s41467-020-16256-y (PMC7198537; doi:10.1038/s41467-020-16256-y)
Supplement: Supplementary file 3 — Source Data [file 41467_2020_16256_MOESM3_ESM.zip › Supplementary Figure 2 raw data.xlsx]

## Sheet: SARS1-Secto
SARS1-Secto
800 nanomolar						400 nanomolar			200 nanomolar			100 nanomolar			50 nanomolar			25 nanomolar
A1						B1			C1			D1			E1			F1
0	baseline			0		0	0		0	0		0	0		0	0		0	0
0.2				-0.00457356		0.2	-0.00070876		0.2	0.0130372		0.2	0.00862568		0.2	0.00637622		0.2	-0.0027293
0.39				-0.00625631		0.39	0.00437826		0.39	0.0205319		0.39	0.00303402		0.39	0.00657471		0.39	8.146e-05
0.59				-0.0100233		0.59	-0.00212033		0.59	0.00358702		0.59	-0.00052856		0.59	-0.00415323		0.59	-9.59e-06
0.81				-0.00889101		0.81	-0.00461963		0.81	0.00605743		0.81	-0.00185311		0.81	0.00376411		0.81	-0.0104528
1				-0.00939997		1	-0.00206377		1	0.0169601		1	0.00412975		1	0.00482031		1	-0.00796067
1.2				-0.0141788		1.2	-0.00901976		1.2	0.00438821		1.2	-0.00573843		1.2	-0.00262204		1.2	6.94e-05
1.39				-0.0151924		1.39	-0.0121685		1.39	-0.00784249		1.39	-0.00768029		1.39	-0.00575081		1.39	-0.00299095
1.59				-0.0132189		1.59	-0.00344286		1.59	0.00862965		1.59	-0.00374543		1.59	0.00438335		1.59	-0.0170062
1.81				-0.015432		1.81	-0.0142696		1.81	0.00052296		1.81	-0.00846519		1.81	-0.00548768		1.81	-0.00573286
2.01				-0.0133854		2.01	-0.00181603		2.01	0.00874502		2.01	-0.00270097		2.01	0.00219275		2.01	-0.00873539
2.2				-0.0154351		2.2	-0.00268959		2.2	0.0093676		2.2	0.00172947		2.2	5.369e-05		2.2	-0.00834188
2.4				-0.016224		2.4	-0.0101311		2.4	-0.0017344		2.4	-0.00598843		2.4	-0.0094331		2.4	-0.00879682
2.61				-0.0159001		2.61	-0.0135658		2.61	0.00066255		2.61	-0.0099593		2.61	0.00056165		2.61	-0.0072816
2.81				-0.0168823		2.81	-0.00622911		2.81	0.0103017		2.81	-0.00366201		2.81	-0.00161793		2.81	-0.0104451
3.01				-0.0188852		3.01	-0.0152735		3.01	-0.0140363		3.01	-0.0092546		3.01	-0.010111		3.01	-0.0092395
3.21				-0.018352		3.21	-0.0111212		3.21	-0.00477753		3.21	-0.00418398		3.21	0.00055769		3.21	-0.0122518
3.4				-0.0190849		3.4	-0.00985424		3.4	0.0100984		3.4	-0.00505501		3.4	-0.00157307		3.4	-0.0094834
3.6				-0.0184414		3.6	-0.0129959		3.6	0.00053147		3.6	-0.00713403		3.6	-0.00898116		3.6	-0.00809605
3.81				-0.0233629		3.81	-0.0169879		3.81	-0.016726		3.81	-0.00845988		3.81	-0.00731477		3.81	-0.0114045
4.01				-0.0232579		4.01	-0.00838702		4.01	0.00589125		4.01	-0.00459549		4.01	0.00091049		4.01	-0.0174905
4.21				-0.0204864		4.21	-0.0195179		4.21	0.00021595		4.21	-0.00800139		4.21	-0.00615667		4.21	-0.00524691
4.4				-0.0207789		4.4	-0.0173996		4.4	-0.0111012		4.4	-0.0102395		4.4	-0.0119092		4.4	-0.00927923
4.6				-0.021045		4.6	-0.0127368		4.6	-0.00939074		4.6	-0.00960339		4.6	-0.00614278		4.6	-0.0159156
4.81				-0.0230774		4.81	-0.0157233		4.81	-0.00087387		4.81	-0.0112512		4.81	-0.0076928		4.81	-0.0132545
5.01				-0.0247313		5.01	-0.0162602		5.01	-0.00057763		5.01	-0.00962826		5.01	-0.00622849		5.01	-0.008194
5.21				-0.0223944		5.21	-0.0122212		5.21	0.00446291		5.21	-0.00627692		5.21	-0.00130179		5.21	-0.0116962
5.41				-0.0249696		5.41	-0.0167192		5.41	-0.0140781		5.41	-0.0111786		5.41	-0.00983831		5.41	-0.0104132
5.6				-0.023155		5.6	-0.0174642		5.6	-0.0108781		5.6	-0.012208		5.6	-0.0133457		5.6	-0.014042
5.8				-0.0284836		5.8	-0.0140545		5.8	0.00512991		5.8	-0.0114774		5.8	-0.00572856		5.8	-0.0141448
5.99				-0.0229647		5.99	-0.00967525		5.99	0.00346374		5.99	-0.00356343		5.99	-0.00093773		5.99	-0.0113799
6.21				-0.0236338		6.21	-0.0231819		6.21	-0.0193693		6.21	-0.0124222		6.21	-0.0122818		6.21	-0.0102261
6.41				-0.0218371		6.41	-0.0130072		6.41	-6.467e-05		6.41	-0.00864298		6.41	-0.00267673		6.41	-0.0143609
6.6				-0.0255028		6.6	-0.0146172		6.6	0.00467982		6.6	-0.0103964		6.6	-0.00403483		6.6	-0.0208249
6.8				-0.0218601		6.8	-0.0221803		6.8	-0.006602		6.8	-0.0162491		6.8	-0.0138932		6.8	-0.0114859
7				-0.0254525		7	-0.013949		7	-0.0116576		7	-0.011505		7	-0.00959546		7	-0.0187618
7.19				-0.0256847		7.19	-0.00994194		7.19	-0.00866015		7.19	-0.0113176		7.19	-0.00964916		7.19	-0.0183927
7.41				-0.0257129		7.41	-0.0179142		7.41	-0.00477736		7.41	-0.0140183		7.41	-0.00897801		7.41	-0.011676
7.6				-0.0259004		7.6	-0.0215125		7.6	-0.0132145		7.6	-0.0216668		7.6	-0.0132434		7.6	-0.00867179
7.8				-0.0245837		7.8	-0.0118441		7.8	-0.00114978		7.8	-0.0141016		7.8	-0.00641623		7.8	-0.0201991
8				-0.0255322		8	-0.0151996		8	-0.0164345		8	-0.00914315		8	-0.0128658		8	-0.0174888
8.19				-0.0277919		8.19	-0.0191191		8.19	-0.00827203		8.19	-0.0143849		8.19	-0.0129094		8.19	-0.0131881
8.39				-0.0271732		8.39	-0.0112953		8.39	-0.00044342		8.39	-0.0130381		8.39	-0.00768299		8.39	-0.0139351
8.61				-0.0254709		8.61	-0.021865		8.61	-0.018195		8.61	-0.0146713		8.61	-0.0163766		8.61	-0.0113031
8.81				-0.0275237		8.81	-0.0177177		8.81	-0.00452484		8.81	-0.0122858		8.81	-0.00836669		8.81	-0.0186444
9				-0.0307779		9	-0.0104888		9	0.00442554		9	-0.0101652		9	-0.0065647		9	-0.0156174
9.2				-0.0262251		9.2	-0.013615		9.2	-0.00425103		9.2	-0.0180997		9.2	-0.0134693		9.2	-0.0110391
9.41				-0.0281038		9.41	-0.0194959		9.41	-0.020076		9.41	-0.0153571		9.41	-0.0163246		9.41	-0.0128035
9.61				-0.0292198		9.61	-0.0119173		9.61	0.00055825		9.61	-0.0092861		9.61	-0.00736465		9.61	-0.0235066
9.81				-0.0265701		9.81	-0.024211		9.81	-0.00104618		9.81	-0.0183821		9.81	-0.0113434		9.81	-0.0134943
10				-0.0280508		10	-0.0204132		10	-0.0110282		10	-0.0164077		10	-0.0125658		10	-0.0140754
10.2				-0.0263678		10.2	-0.00985237		10.2	-0.00761166		10.2	-0.0118443		10.2	-0.011054		10.2	-0.0194911
10.41				-0.0309165		10.41	-0.0132374		10.41	0.00033021		10.41	-0.00904199		10.41	-0.00477867		10.41	-0.0165352
10.61				-0.0280292		10.61	-0.0277401		10.61	-0.0150847		10.61	-0.0153436		10.61	-0.0153793		10.61	-0.0164514
10.81				-0.0246547		10.81	-0.0093758		10.81	0.00348747		10.81	-0.0102057		10.81	-0.00741064		10.81	-0.0152355
11.01				-0.0278441		11.01	-0.0208289		11.01	-0.0186339		11.01	-0.0114264		11.01	-0.0120363		11.01	-0.0149517
11.2				-0.0306033		11.2	-0.0222152		11.2	-0.0133303		11.2	-0.0150187		11.2	-0.0151633		11.2	-0.0149254
11.4				-0.0274479		11.4	-0.0153035		11.4	-0.00074491		11.4	-0.0170242		11.4	-0.0054938		11.4	-0.017014
11.61				-0.0267779		11.61	-0.0164187		11.61	0.00056793		11.61	-0.0128523		11.61	-0.0121603		11.61	-0.0152468
11.81				-0.029723		11.81	-0.0205502		11.81	-0.0288324		11.81	-0.0140365		11.81	-0.0130369		11.81	-0.0149298
12.01				-0.0281475		12.01	-0.0128524		12.01	-0.00583478		12.01	-0.0111537		12.01	-0.00702733		12.01	-0.0207873
12.2				-0.0281221		12.2	-0.0140766		12.2	0.00395805		12.2	-0.0143359		12.2	-0.00708139		12.2	-0.0199215
12.4				-0.0290562		12.4	-0.0220815		12.4	-0.017805		12.4	-0.017807		12.4	-0.0162333		12.4	-0.0116632
12.61				-0.0278703		12.61	-0.0174692		12.61	-0.0142131		12.61	-0.0160433		12.61	-0.0130484		12.61	-0.0215647
12.79				-0.0304888		12.79	-0.0138135		12.79	-0.00683364		12.79	-0.015349		12.79	-0.00583214		12.79	-0.0226081
13.01				-0.032899		13.01	-0.0276162		13.01	-0.00750437		13.01	-0.0163746		13.01	-0.016057		13.01	-0.0127887
13.21				-0.027226		13.21	-0.0133156		13.21	-0.00882489		13.21	-0.0124697		13.21	-0.0112585		13.21	-0.0193948
13.39				-0.0301135		13.39	-0.0168171		13.39	-0.0251215		13.39	-0.0164237		13.39	-0.0135322		13.39	-0.0239759
13.6				-0.0275547		13.6	-0.0214521		13.6	-0.0109792		13.6	-0.01948		13.6	-0.0164062		13.6	-0.0216481
13.81				-0.0306591		13.81	-0.0207029		13.81	-0.0121265		13.81	-0.0174692		13.81	-0.0115885		13.81	-0.0167945
13.99				-0.031094		13.99	-0.0136645		13.99	-0.0090379		13.99	-0.0161635		13.99	-0.00850208		13.99	-0.0158621
14.21				-0.0326831		14.21	-0.0247357		14.21	-0.0265998		14.21	-0.0183956		14.21	-0.0194997		14.21	-0.0186324
14.4				-0.031607		14.4	-0.0290474		14.4	-0.0154938		14.4	-0.0205954		14.4	-0.0167015		14.4	-0.0175931
14.6				-0.0278002		14.6	-0.0157149		14.6	-0.0032886		14.6	-0.017123		14.6	-0.0121808		14.6	-0.0193018
14.8				-0.03722		14.8	-0.0187584		14.8	-0.0177872		14.8	-0.0156194		14.8	-0.0181829		14.8	-0.0153342
15.01				-0.0343379		15.01	-0.0228159		15.01	-0.0294331		15.01	-0.0224358		15.01	-0.0151782		15.01	-0.0201052
15.21				-0.033602		15.21	-0.0139835		15.21	-2.88e-05		15.21	-0.0146316		15.21	-0.0074045		15.21	-0.0225569
15.41				-0.0318603		15.41	-0.0260031		15.41	-0.0110507		15.41	-0.0214959		15.41	-0.0194578		15.41	-0.0130826
15.6				-0.034552		15.6	-0.024386		15.6	-0.0247804		15.6	-0.023287		15.6	-0.0162485		15.6	-0.0147755
15.8				-0.0341344		15.8	-0.0158632		15.8	-0.0130684		15.8	-0.0174706		15.8	-0.00853804		15.8	-0.0260073
16.01				-0.0328092		16.01	-0.0206412		16.01	-0.00559751		16.01	-0.0144794		16.01	-0.0167153		16.01	-0.0201809
16.21				-0.0330965		16.21	-0.0277492		16.21	-0.0131126		16.21	-0.0191381		16.21	-0.0193654		16.21	-0.0143863
16.41				-0.0308058		16.41	-0.0158499		16.41	-0.00471099		16.41	-0.0143414		16.41	-0.0138882		16.41	-0.0240417
16.61				-0.0336838		16.61	-0.0242245		16.61	-0.0258618		16.61	-0.0183332		16.61	-0.0197173		16.61	-0.0157015
16.8				-0.033358		16.8	-0.0227885		16.8	-0.0157656		16.8	-0.0207229		16.8	-0.0147313		16.8	-0.0184707
17				-0.0323836		17	-0.0216123		17	-0.00219938		17	-0.0188615		17	-0.011902		17	-0.0174917
17.21				-0.0337107		17.21	-0.0219142		17.21	-0.00553291		17.21	-0.017469		17.21	-0.0141355		17.21	-0.0157681
17.41				-0.0324162		17.41	-0.0282017		17.41	-0.0279184		17.41	-0.0246371		17.41	-0.018174		17.41	-0.0198117
17.61				-0.0333553		17.61	-0.0194505		17.61	-0.00600947		17.61	-0.0133535		17.61	-0.0112549		17.61	-0.0216065
17.8				-0.0377514		17.8	-0.018842		17.8	0.00118333		17.8	-0.0171899		17.8	-0.0120027		17.8	-0.0189496
18				-0.0311617		18	-0.0221481		18	-0.0112327		18	-0.0214049		18	-0.0143701		18	-0.0143822
18.21				-0.0319888		18.21	-0.0208951		18.21	-0.0165354		18.21	-0.0182796		18.21	-0.014615		18.21	-0.0254051
18.41				-0.0352576		18.41	-0.023484		18.41	-0.00396359		18.41	-0.0185		18.41	-0.0131678		18.41	-0.0209271
18.61				-0.0330782		18.61	-0.0265268		18.61	-0.0148753		18.61	-0.019464		18.61	-0.0162908		18.61	-0.0164266
18.81				-0.0344079		18.81	-0.0151758		18.81	-0.0102226		18.81	-0.0202725		18.81	-0.0167015		18.81	-0.0223613
18.99				-0.0335835		18.99	-0.0219105		18.99	-0.0249688		18.99	-0.0178518		18.99	-0.018913		18.99	-0.0233477
19.2				-0.0346722		19.2	-0.0201104		19.2	-0.0111196		19.2	-0.0201609		19.2	-0.0161879		19.2	-0.0235225
19.41				-0.0344632		19.41	-0.024358		19.41	-0.00968609		19.41	-0.0202649		19.41	-0.0168335		19.41	-0.019304
19.59				-0.0391165		19.59	-0.0200555		19.59	-0.013418		19.59	-0.0183184		19.59	-0.0144324		19.59	-0.0203142
19.81				-0.0365049		19.81	-0.0181164		19.81	-0.0284574		19.81	-0.0199099		19.81	-0.0183533		19.81	-0.0166282
20.01				-0.0371974		20.01	-0.0249925		20.01	-0.0289315		20.01	-0.0158843		20.01	-0.0181048		20.01	-0.0226594
20.2				-0.0336764		20.2	-0.0192025		20.2	-0.00487331		20.2	-0.0121674		20.2	-0.00981847		20.2	-0.0224043
20.41				-0.0340056		20.41	-0.0200037		20.41	-0.0174497		20.41	-0.0176505		20.41	-0.0162032		20.41	-0.0149577
20.61				-0.0366332		20.61	-0.0251072		20.61	-0.0280578		20.61	-0.0269179		20.61	-0.0191285		20.61	-0.0173386
20.8				-0.0373426		20.8	-0.0239879		20.8	-0.0250393		20.8	-0.0157947		20.8	-0.0148045		20.8	-0.0255236
21.01				-0.0345591		21.01	-0.0215476		21.01	-0.00841689		21.01	-0.0197629		21.01	-0.0165668		21.01	-0.0195811
21.2				-0.0361509		21.2	-0.0242803		21.2	-0.0215612		21.2	-0.0213318		21.2	-0.0171626		21.2	-0.0144497
21.39				-0.0370437		21.39	-0.0282658		21.39	-0.0317537		21.39	-0.0207227		21.39	-0.0214202		21.39	-0.0224561
21.61				-0.03103		21.61	-0.0194384		21.61	-0.00681735		21.61	-0.0187102		21.61	-0.0120185		21.61	-0.024779
21.79				-0.0338224		21.79	-0.0272702		21.79	-0.0119492		21.79	-0.0165528		21.79	-0.0145896		21.79	-0.0188538
22				-0.034167		22	-0.02327		22	-0.0211438		22	-0.0201641		22	-0.0166985		22	-0.017895
22.21				-0.0346624		22.21	-0.0189446		22.21	-0.0227447		22.21	-0.016603		22.21	-0.0184144		22.21	-0.0169633
22.4				-0.0369003		22.4	-0.0287751		22.4	-0.0175504		22.4	-0.020763		22.4	-0.016631		22.4	-0.0208579
22.6				-0.0341677		22.6	-0.0227549		22.6	-0.00860203		22.6	-0.0146111		22.6	-0.0110583		22.6	-0.0240792
22.81				-0.0326389		22.81	-0.0126422		22.81	-0.00495564		22.81	-0.018304		22.81	-0.0132248		22.81	-0.0189372
23.01				-0.0365077		23.01	-0.0253833		23.01	-0.0311726		23.01	-0.0214059		23.01	-0.0179511		23.01	-0.0195529
23.21				-0.0345553		23.21	-0.0202186		23.21	-0.00711181		23.21	-0.0130704		23.21	-0.0104668		23.21	-0.0237268
23.4				-0.0356351		23.4	-0.0163854		23.4	-0.00403039		23.4	-0.0159262		23.4	-0.0109202		23.4	-0.0212297
23.6				-0.0386509		23.6	-0.0241251		23.6	-0.0199803		23.6	-0.0238127		23.6	-0.0236036		23.6	-0.0157933
23.81				-0.0381372		23.81	-0.0208037		23.81	-0.0127909		23.81	-0.0183262		23.81	-0.0128531		23.81	-0.0245922
24.01				-0.0361484		24.01	-0.021657		24.01	-0.00309945		24.01	-0.0193537		24.01	-0.0131397		24.01	-0.0214665
24.21				-0.037978		24.21	-0.0297135		24.21	-0.0185805		24.21	-0.0172605		24.21	-0.0166012		24.21	-0.0151043
24.41				-0.0377593		24.41	-0.0188451		24.41	-0.0148211		24.41	-0.0236262		24.41	-0.0157684		24.41	-0.0223649
24.6				-0.036617		24.6	-0.0184602		24.6	-0.0190205		24.6	-0.0145206		24.6	-0.0127409		24.6	-0.028339
24.8				-0.0379645		24.8	-0.0246292		24.8	-0.0198668		24.8	-0.0208097		24.8	-0.0195764		24.8	-0.023532
25.01				-0.0373171		25.01	-0.0233142		25.01	-0.0139348		25.01	-0.0186788		25.01	-0.0113832		25.01	-0.018921
25.21				-0.0392574		25.21	-0.0208141		25.21	-0.0163573		25.21	-0.0201547		25.21	-0.0153516		25.21	-0.0222545
25.41				-0.0377251		25.41	-0.029054		25.41	-0.0262402		25.41	-0.025467		25.41	-0.0188876		25.41	-0.0250266
25.62				-0.0359749		25.62	-0.0247394		25.62	-0.00929342		25.62	-0.0164287		25.62	-0.0132932		25.62	-0.0237645
25.79				-0.0395131		25.79	-0.0268472		25.79	-0.0154349		25.79	-0.022184		25.79	-0.016683		25.79	-0.018228
26.01				-0.0379112		26.01	-0.0229591		26.01	-0.0221059		26.01	-0.0194029		26.01	-0.0204733		26.01	-0.0161166
26.21				-0.0381308		26.21	-0.0248191		26.21	-0.0303405		26.21	-0.0225425		26.21	-0.0166192		26.21	-0.0254556
26.4				-0.0394963		26.4	-0.0260751		26.4	-0.0204933		26.4	-0.0244854		26.4	-0.0144037		26.4	-0.024001
26.61				-0.0415457		26.61	-0.0290021		26.61	-0.0176149		26.61	-0.0240629		26.61	-0.0191021		26.61	-0.0174449
26.8				-0.0419622		26.8	-0.029612		26.8	-0.0303614		26.8	-0.0246271		26.8	-0.0212191		26.8	-0.018601
26.99				-0.0363673		26.99	-0.0313343		26.99	-0.03329		26.99	-0.0198009		26.99	-0.0162864		26.99	-0.0250009
27.21				-0.0370085		27.21	-0.0260815		27.21	-0.00458131		27.21	-0.0209991		27.21	-0.016248		27.21	-0.0230906
27.41				-0.0390949		27.41	-0.0299972		27.41	-0.0205248		27.41	-0.0229227		27.41	-0.0247558		27.41	-0.0201536
27.6				-0.0413026		27.6	-0.0272001		27.6	-0.0304657		27.6	-0.0233963		27.6	-0.0161281		27.6	-0.02195
27.82				-0.0415844		27.82	-0.0240818		27.82	-0.0245388		27.82	-0.0201384		27.82	-0.0210506		27.82	-0.0236342
28				-0.0401786		28	-0.03182		28	-0.0139949		28	-0.0253173		28	-0.0181413		28	-0.0192376
28.19				-0.0374044		28.19	-0.0266593		28.19	-0.0159095		28.19	-0.0257256		28.19	-0.0201607		28.19	-0.0207425
28.41				-0.0365828		28.41	-0.0241326		28.41	-0.0149809		28.41	-0.0263317		28.41	-0.0223984		28.41	-0.0232678
28.61				-0.0376672		28.61	-0.0325707		28.61	-0.0263735		28.61	-0.0243063		28.61	-0.0180869		28.61	-0.0207291
28.81				-0.0388665		28.81	-0.0254572		28.81	-0.00901883		28.81	-0.018335		28.81	-0.0132991		28.81	-0.0263955
29				-0.041444		29	-0.0243288		29	-0.00253794		29	-0.0182479		29	-0.0126305		29	-0.0215094
29.2				-0.0349288		29.2	-0.0264069		29.2	-0.0290043		29.2	-0.0237065		29.2	-0.016624		29.2	-0.0200671
29.41				-0.0378858		29.41	-0.0274708		29.41	-0.0160762		29.41	-0.0210242		29.41	-0.0143564		29.41	-0.0279379
29.61				-0.0411901		29.61	-0.0251034		29.61	-0.0060003		29.61	-0.0210574		29.61	-0.0124217		29.61	-0.0250122
29.81				-0.0406931		29.81	-0.0307817		29.81	-0.014163		29.81	-0.0263931		29.81	-0.0198217		29.81	-0.019247
30.01				-0.0404628		30.01	-0.0251278		30.01	-0.01749		30.01	-0.0225896		30.01	-0.0175794		30.01	-0.0247273
30.2				-0.0447259		30.2	-0.0241975		30.2	-0.020363		30.2	-0.0203608		30.2	-0.0159415		30.2	-0.0252343
30.4				-0.040725		30.4	-0.0254879		30.4	-0.0151874		30.4	-0.0239081		30.4	-0.0219194		30.4	-0.0228703
30.61				-0.0376823		30.61	-0.0261509		30.61	-0.0143859		30.61	-0.0277839		30.61	-0.0209136		30.61	-0.0176409
30.81				-0.0384176		30.81	-0.0203478		30.81	-0.00844174		30.81	-0.014662		30.81	-0.0148135		30.81	-0.0187286
31.01				-0.042665		31.01	-0.0284072		31.01	-0.0272795		31.01	-0.0239794		31.01	-0.0239328		31.01	-0.017602
31.2				-0.0396609		31.2	-0.0326356		31.2	-0.0199606		31.2	-0.0288287		31.2	-0.0184142		31.2	-0.017
31.4				-0.0419408		31.4	-0.0221186		31.4	-0.00919229		31.4	-0.0202961		31.4	-0.0141888		31.4	-0.0276942
31.61				-0.0383235		31.61	-0.0234557		31.61	-0.0202811		31.61	-0.0156982		31.61	-0.0197811		31.61	-0.0166986
31.81				-0.0384133		31.81	-0.0298024		31.81	-0.035388		31.81	-0.0248908		31.81	-0.0194562		31.81	-0.0235469
32.01				-0.0397091		32.01	-0.0237158		32.01	-0.0106659		32.01	-0.0178542		32.01	-0.00760502		32.01	-0.0255486
32.21				-0.042569		32.21	-0.0286253		32.21	-0.0183978		32.21	-0.0255129		32.21	-0.0214669		32.21	-0.0183887
32.4				-0.0407253		32.4	-0.0306099		32.4	-0.0312919		32.4	-0.025957		32.4	-0.0216514		32.4	-0.0180775
32.59				-0.0447552		32.59	-0.0306989		32.59	-0.038092		32.59	-0.0224539		32.59	-0.0247361		32.59	-0.0236074
32.81				-0.0385032		32.81	-0.0235478		32.81	-0.0137394		32.81	-0.0175459		32.81	-0.0165615		32.81	-0.0274608
33.01				-0.0375543		33.01	-0.0335558		33.01	-0.0226782		33.01	-0.0252621		33.01	-0.0193363		33.01	-0.0193443
33.21				-0.0392209		33.21	-0.0181263		33.21	-0.0127818		33.21	-0.0205862		33.21	-0.0128351		33.21	-0.0225446
33.4				-0.0382636		33.4	-0.0170574		33.4	-0.0155678		33.4	-0.0172086		33.4	-0.013528		33.4	-0.0275485
33.6				-0.0403406		33.6	-0.0334646		33.6	-0.02		33.6	-0.023378		33.6	-0.0186049		33.6	-0.0207286
33.79				-0.0429195		33.79	-0.0301217		33.79	-0.0194841		33.79	-0.0251214		33.79	-0.0243194		33.79	-0.0183268
34.01				-0.0367835		34.01	-0.0215704		34.01	-0.0122663		34.01	-0.0213829		34.01	-0.0167613		34.01	-0.0228699
34.2				-0.0407259		34.2	-0.0314148		34.2	-0.0292809		34.2	-0.0215494		34.2	-0.0191621		34.2	-0.023582
34.4				-0.0422015		34.4	-0.0303641		34.4	-0.0262482		34.4	-0.0249466		34.4	-0.0171668		34.4	-0.0231445
34.6				-0.0391167		34.6	-0.0228085		34.6	-0.00674624		34.6	-0.0191862		34.6	-0.0123674		34.6	-0.0235911
34.8				-0.0371585		34.8	-0.0251929		34.8	-0.0232956		34.8	-0.0240449		34.8	-0.0189534		34.8	-0.0210194
34.99				-0.039589		34.99	-0.0288129		34.99	-0.0288413		34.99	-0.0240457		34.99	-0.0215742		34.99	-0.0261255
35.19				-0.0349629		35.19	-0.0263247		35.19	-0.0100325		35.19	-0.0221241		35.19	-0.0141445		35.19	-0.0331306
35.41				-0.0401334		35.41	-0.0354385		35.41	-0.02114		35.41	-0.0293257		35.41	-0.020539		35.41	-0.0180626
35.6				-0.0417865		35.6	-0.0288703		35.6	-0.0304		35.6	-0.0247804		35.6	-0.0204116		35.6	-0.0191278
35.8				-0.0392686		35.8	-0.0209081		35.8	-0.0178804		35.8	-0.020157		35.8	-0.0155283		35.8	-0.0301235
36.01				-0.0429032		36.01	-0.0306408		36.01	-0.0193707		36.01	-0.0214555		36.01	-0.0198472		36.01	-0.0239513
36.21				-0.0424629		36.21	-0.0269815		36.21	-0.0195741		36.21	-0.0274826		36.21	-0.0168153		36.21	-0.0226791
36.41				-0.041297		36.41	-0.0187699		36.41	-0.0186365		36.41	-0.0197444		36.41	-0.0174911		36.41	-0.0236027
36.61				-0.0439318		36.61	-0.0306044		36.61	-0.0360341		36.61	-0.0225305		36.61	-0.0216628		36.61	-0.0226657
36.8				-0.0449287		36.8	-0.0316255		36.8	-0.023946		36.8	-0.0257268		36.8	-0.0201594		36.8	-0.0205048
37				-0.0426155		37	-0.0227701		37	-0.0140629		37	-0.0241245		37	-0.0137941		37	-0.0220359
37.21				-0.0431273		37.21	-0.026385		37.21	-0.0330001		37.21	-0.0243134		37.21	-0.0208457		37.21	-0.0258391
37.41				-0.0442563		37.41	-0.0269292		37.41	-0.0327885		37.41	-0.0283322		37.41	-0.0249439		37.41	-0.0247006
37.61				-0.0438256		37.61	-0.0262479		37.61	-0.0110307		37.61	-0.019196		37.61	-0.0156896		37.61	-0.025911
37.81				-0.0464909		37.81	-0.0285689		37.81	-0.0188253		37.81	-0.028393		37.81	-0.0221161		37.81	-0.0199797
38				-0.0436826		38	-0.031464		38	-0.0355173		38	-0.0271227		38	-0.0211119		38	-0.0262336
38.2				-0.0469355		38.2	-0.0229737		38.2	-0.0185973		38.2	-0.0223125		38.2	-0.018784		38.2	-0.0243581
38.41				-0.0393449		38.41	-0.0297187		38.41	-0.0149983		38.41	-0.0231275		38.41	-0.0163387		38.41	-0.0218693
38.61				-0.0448429		38.61	-0.0323229		38.61	-0.0217121		38.61	-0.0312052		38.61	-0.0191228		38.61	-0.0188379
38.8				-0.0431218		38.8	-0.0273037		38.8	-0.0316821		38.8	-0.0230516		38.8	-0.0171475		38.8	-0.024534
39				-0.0465894		39	-0.0247403		39	-0.0132326		39	-0.020937		39	-0.0153579		39	-0.0287753
39.2				-0.0423448		39.2	-0.0329546		39.2	-0.0199457		39.2	-0.0260954		39.2	-0.0224996		39.2	-0.0222208
39.41				-0.0420779		39.41	-0.0245672		39.41	-0.0194444		39.41	-0.0203265		39.41	-0.0175491		39.41	-0.0232715
39.61				-0.0430361		39.61	-0.0258799		39.61	-0.0161213		39.61	-0.0233105		39.61	-0.0195675		39.61	-0.0213687
39.81				-0.0451969		39.81	-0.0332952		39.81	-0.0290395		39.81	-0.0247425		39.81	-0.0245464		39.81	-0.0244038
40.02				-0.0414699		40.02	-0.027914		40.02	-0.00695691		40.02	-0.0240241		40.02	-0.014181		40.02	-0.0255868
40.2				-0.0426659		40.2	-0.0240984		40.2	-0.00779202		40.2	-0.0210163		40.2	-0.0167237		40.2	-0.0276125
40.4				-0.0455241		40.4	-0.0297956		40.4	-0.0341319		40.4	-0.0274067		40.4	-0.0231408		40.4	-0.0211742
40.59				-0.044333		40.59	-0.0312685		40.59	-0.0344472		40.59	-0.0232688		40.59	-0.0199447		40.59	-0.021624
40.81				-0.0407445		40.81	-0.0248358		40.81	-0.00597634		40.81	-0.0249232		40.81	-0.0158158		40.81	-0.0273735
41				-0.0448156		41	-0.0274914		41	-0.0204863		41	-0.0254655		41	-0.018706		41	-0.0208767
41.2				-0.0430756		41.2	-0.0351974		41.2	-0.036574		41.2	-0.0264988		41.2	-0.0245327		41.2	-0.0210122
41.4				-0.0467034		41.4	-0.0241424		41.4	-0.0155312		41.4	-0.0206474		41.4	-0.0152681		41.4	-0.0305122
41.61				-0.0404649		41.61	-0.0279414		41.61	-0.0179368		41.61	-0.0247898		41.61	-0.0189253		41.61	-0.0252328
41.79				-0.043571		41.79	-0.0331715		41.79	-0.016627		41.79	-0.0256335		41.79	-0.0200051		41.79	-0.0202823
42.01				-0.0414596		42.01	-0.0240503		42.01	-0.0174632		42.01	-0.0217249		42.01	-0.0152374		42.01	-0.0229221
42.21				-0.0451341		42.21	-0.0277899		42.21	-0.0285807		42.21	-0.0252661		42.21	-0.0209114		42.21	-0.021555
42.4				-0.0464362		42.4	-0.0330421		42.4	-0.022691		42.4	-0.0270367		42.4	-0.0191684		42.4	-0.0225841
42.59				-0.0444848		42.59	-0.0327437		42.59	-0.0225597		42.59	-0.026094		42.59	-0.0185179		42.59	-0.0225117
42.81				-0.0403553		42.81	-0.0262575		42.81	-0.0303288		42.81	-0.0227865		42.81	-0.0138593		42.81	-0.0219726
43.01				-0.0482978		43.01	-0.0324766		43.01	-0.0397783		43.01	-0.0256714		43.01	-0.0210063		43.01	-0.0307026
43.21				-0.0442889		43.21	-0.0243631		43.21	-0.0112007		43.21	-0.0178673		43.21	-0.00961315		43.21	-0.0272591
43.42				-0.040011		43.42	-0.0278321		43.42	-0.0234303		43.42	-0.027506		43.42	-0.0231945		43.42	-0.0189905
43.6				-0.042199		43.6	-0.0314037		43.6	-0.0359621		43.6	-0.0291467		43.6	-0.0220832		43.6	-0.0183427
43.81				-0.0426518		43.81	-0.0221056		43.81	-0.015041		43.81	-0.0222847		43.81	-0.0163161		43.81	-0.0313524
44.01				-0.0389841		44.01	-0.0237894		44.01	-0.0134585		44.01	-0.0227893		44.01	-0.0181738		44.01	-0.0284444
44.21				-0.0363794		44.21	-0.0343754		44.21	-0.024478		44.21	-0.0287153		44.21	-0.0240697		44.21	-0.0180038
44.41				-0.0389906		44.41	-0.0168525		44.41	-0.0241738		44.41	-0.0215105		44.41	-0.0118656		44.41	-0.0277562
44.6				-0.0400921		44.6	-0.0188198		44.6	-0.0145319		44.6	-0.0192438		44.6	-0.0118641		44.6	-0.0301063
44.8				-0.0434094		44.8	-0.0349472		44.8	-0.0198165		44.8	-0.0252786		44.8	-0.0244442		44.8	-0.0231204
45.01				-0.045087		45.01	-0.0194468		45.01	-0.0220727		45.01	-0.0225766		45.01	-0.0185344		45.01	-0.0252439
45.21				-0.0428408		45.21	-0.0204806		45.21	-0.0167695		45.21	-0.0256218		45.21	-0.018638		45.21	-0.0254881
45.41				-0.0415853		45.41	-0.0346507		45.41	-0.0276896		45.41	-0.0261505		45.41	-0.0233204		45.41	-0.0246024
45.61				-0.0428643		45.61	-0.0207615		45.61	-0.0136418		45.61	-0.02446		45.61	-0.0154792		45.61	-0.0308214
45.8				-0.0398702		45.8	-0.01745		45.8	-0.0141199		45.8	-0.0202109		45.8	-0.0183346		45.8	-0.0220655
46				-0.0417843		46	-0.0308613		46	-0.0335135		46	-0.0286701		46	-0.0229077		46	-0.0224519
46.21				-0.044509		46.21	-0.0297285		46.21	-0.027917		46.21	-0.0283442		46.21	-0.0147413		46.21	-0.0325872
46.41				-0.0407356		46.41	-0.0226601		46.41	-0.0124981		46.41	-0.0253478		46.41	-0.0171975		46.41	-0.0262275
46.61				-0.044411		46.61	-0.0342821		46.61	-0.0313252		46.61	-0.0286524		46.61	-0.0219303		46.61	-0.0200681
46.8				-0.0429229		46.8	-0.0313814		46.8	-0.042287		46.8	-0.0292461		46.8	-0.0237117		46.8	-0.0281404
47				-0.0446394		47	-0.0243871		47	-0.011287		47	-0.0273916		47	-0.0156614		47	-0.0277786
47.21				-0.0453797		47.21	-0.0312713		47.21	-0.0222629		47.21	-0.025573		47.21	-0.0237272		47.21	-0.0269454
47.39				-0.04458		47.39	-0.036924		47.39	-0.0293262		47.39	-0.0307891		47.39	-0.023007		47.39	-0.0171532
47.61				-0.0454722		47.61	-0.0244308		47.61	-0.0192333		47.61	-0.0214295		47.61	-0.0178797		47.61	-0.0297028
47.81				-0.0432702		47.81	-0.0339903		47.81	-0.0253378		47.81	-0.0306371		47.81	-0.0238023		47.81	-0.0271235
47.99				-0.044768		47.99	-0.0344053		47.99	-0.0195541		47.99	-0.0264741		47.99	-0.0218765		47.99	-0.0233974
48.2				-0.0461439		48.2	-0.0219321		48.2	-0.0218734		48.2	-0.0213828		48.2	-0.016936		48.2	-0.0265309
48.41				-0.0423587		48.41	-0.0296989		48.41	-0.0356334		48.41	-0.0254839		48.41	-0.0218669		48.41	-0.0282529
48.59				-0.0433441		48.59	-0.0336833		48.59	-0.0230049		48.59	-0.0255402		48.59	-0.0224896		48.59	-0.0222862
48.81				-0.0470486		48.81	-0.0237687		48.81	-0.0118115		48.81	-0.0271093		48.81	-0.0196996		48.81	-0.027374
49				-0.0453063		49	-0.0245888		49	-0.0222822		49	-0.0236923		49	-0.0213088		49	-0.0278864
49.2				-0.0462913		49.2	-0.0328799		49.2	-0.0304506		49.2	-0.0275416		49.2	-0.0221388		49.2	-0.0257163
49.41				-0.0448428		49.41	-0.0292785		49.41	-0.0153169		49.41	-0.0253323		49.41	-0.0170417		49.41	-0.0287293
49.61				-0.0441453		49.61	-0.0296451		49.61	-0.0198532		49.61	-0.0277427		49.61	-0.0205576		49.61	-0.0214651
49.81				-0.0446665		49.81	-0.0348609		49.81	-0.0374293		49.81	-0.0283941		49.81	-0.0262652		49.81	-0.0232269
50.01				-0.0473077		50.01	-0.0252252		50.01	-0.0198357		50.01	-0.0226106		50.01	-0.0166716		50.01	-0.03105
50.2				-0.0450223		50.2	-0.0292583		50.2	-0.0111871		50.2	-0.0255258		50.2	-0.017221		50.2	-0.0273898
50.4				-0.0419594		50.4	-0.0347312		50.4	-0.0219834		50.4	-0.0321215		50.4	-0.02175		50.4	-0.0203418
50.61				-0.0465155		50.61	-0.0308156		50.61	-0.025833		50.61	-0.0253966		50.61	-0.0193077		50.61	-0.028293
50.81				-0.0487521		50.81	-0.0280114		50.81	-0.0180728		50.81	-0.0273071		50.81	-0.0193278		50.81	-0.0297302
51.01				-0.0461651		51.01	-0.0361635		51.01	-0.0229932		51.01	-0.0327618		51.01	-0.0237001		51.01	-0.0264256
51.2				-0.0458484		51.2	-0.0366392		51.2	-0.0238341		51.2	-0.0284764		51.2	-0.0242081		51.2	-0.0229273
51.4				-0.0434965		51.4	-0.0249305		51.4	-0.0181592		51.4	-0.0242479		51.4	-0.0163225		51.4	-0.0238208
51.6				-0.0475858		51.6	-0.0287343		51.6	-0.0334444		51.6	-0.0245066		51.6	-0.0248836		51.6	-0.0236146
51.81				-0.049266		51.81	-0.0311922		51.81	-0.0226986		51.81	-0.0251999		51.81	-0.0227519		51.81	-0.0284964
52.01				-0.0456687		52.01	-0.0246241		52.01	-0.0190465		52.01	-0.0271659		52.01	-0.0175132		52.01	-0.0242434
52.21				-0.0423656		52.21	-0.0315001		52.21	-0.0379436		52.21	-0.0315805		52.21	-0.0279276		52.21	-0.0227192
52.4				-0.047626		52.4	-0.0336063		52.4	-0.0395799		52.4	-0.0293805		52.4	-0.0245419		52.4	-0.0247091
52.6				-0.0456501		52.6	-0.0260405		52.6	-0.0105359		52.6	-0.0239698		52.6	-0.0157392		52.6	-0.0323595
52.81				-0.0445949		52.81	-0.0330921		52.81	-0.0247299		52.81	-0.0291177		52.81	-0.0239264		52.81	-0.0264653
53.01				-0.0503278		53.01	-0.0280069		53.01	-0.0364849		53.01	-0.0263446		53.01	-0.0194249		53.01	-0.0256689
53.21				-0.0450564		53.21	-0.0240333		53.21	-0.0192128		53.21	-0.0210277		53.21	-0.0157525		53.21	-0.0275195
53.41				-0.0433844		53.41	-0.0335097		53.41	-0.0284204		53.41	-0.0247711		53.41	-0.0234506		53.41	-0.0246832
53.6				-0.0459929		53.6	-0.0310589		53.6	-0.0261448		53.6	-0.0315002		53.6	-0.0241681		53.6	-0.0221965
53.8				-0.046186		53.8	-0.0254844		53.8	-0.0235185		53.8	-0.024392		53.8	-0.0202433		53.8	-0.0290617
54.01				-0.0430209		54.01	-0.0313716		54.01	-0.0268764		54.01	-0.0243868		54.01	-0.0230868		54.01	-0.0241792
54.21				-0.0459282		54.21	-0.0344339		54.21	-0.0261466		54.21	-0.0289242		54.21	-0.0215949		54.21	-0.0265995
54.4				-0.0462708		54.4	-0.0319309		54.4	-0.020331		54.4	-0.023404		54.4	-0.0167598		54.4	-0.0263386
54.62				-0.045437		54.62	-0.029374		54.62	-0.0359284		54.62	-0.0279807		54.62	-0.0223959		54.62	-0.0233689
54.79				-0.0472729		54.79	-0.0281265		54.79	-0.0193658		54.79	-0.0273485		54.79	-0.0196394		54.79	-0.0270359
55.01				-0.0457362		55.01	-0.0312508		55.01	-0.0134927		55.01	-0.0258165		55.01	-0.0142286		55.01	-0.0352923
55.21				-0.0423809		55.21	-0.0259632		55.21	-0.0232104		55.21	-0.0288361		55.21	-0.0174817		55.21	-0.0295699
55.41				-0.0454341		55.41	-0.0324512		55.41	-0.0343235		55.41	-0.0265568		55.41	-0.0229079		55.41	-0.022034
55.61				-0.0432978		55.61	-0.025438		55.61	-0.0189981		55.61	-0.0181683		55.61	-0.01442		55.61	-0.0357486
55.8				-0.0452782		55.8	-0.0259486		55.8	-0.0124274		55.8	-0.0203697		55.8	-0.0139641		55.8	-0.0278103
56				-0.0452436		56	-0.0333883		56	-0.0262828		56	-0.0299053		56	-0.0246273		56	-0.0231836
56.21				-0.0457861		56.21	-0.0252164		56.21	-0.0241348		56.21	-0.0236654		56.21	-0.0190061		56.21	-0.0254128
56.41				-0.0461045		56.41	-0.0200782		56.41	-0.0232853		56.41	-0.0237025		56.41	-0.0175904		56.41	-0.02717
56.61				-0.047308		56.61	-0.0390195		56.61	-0.0249778		56.61	-0.0312451		56.61	-0.0240648		56.61	-0.0223395
56.8				-0.0436881		56.8	-0.032531		56.8	-0.0338715		56.8	-0.028531		56.8	-0.0215727		56.8	-0.0284626
57				-0.0406154		57	-0.0230848		57	-0.0188276		57	-0.0234662		57	-0.015678		57	-0.0291018
57.21				-0.0463073		57.21	-0.036008		57.21	-0.0272072		57.21	-0.0295672		57.21	-0.0212047		57.21	-0.026438
57.41				-0.0441127		57.41	-0.0328245		57.41	-0.026988		57.41	-0.0228984		57.41	-0.0156787		57.41	-0.0294478
57.61				-0.0453483		57.61	-0.0189094		57.61	-0.0182007		57.61	-0.0278012		57.61	-0.0203336		57.61	-0.0270878
57.81				-0.0460638		57.81	-0.0365504		57.81	-0.0400444		57.81	-0.0292305		57.81	-0.0258609		57.81	-0.0271574
58				-0.0450332		58	-0.0366169		58	-0.0342635		58	-0.0267906		58	-0.0221122		58	-0.0279332
58.2				-0.0448581		58.2	-0.0232093		58.2	-0.0153269		58.2	-0.0225268		58.2	-0.0195315		58.2	-0.0276765
58.41				-0.0488057		58.41	-0.0327219		58.41	-0.0268768		58.41	-0.0269365		58.41	-0.022711		58.41	-0.0210795
58.61				-0.0465048		58.61	-0.0292133		58.61	-0.0445487		58.61	-0.0312151		58.61	-0.0194664		58.61	-0.0270514
58.81				-0.0447336		58.81	-0.0248285		58.81	-0.0149919		58.81	-0.0236859		58.81	-0.0210881		58.81	-0.0309554
59				-0.0441392		59	-0.0291572		59	-0.021695		59	-0.0279888		59	-0.0155345		59	-0.0250055
59.2				-0.0459995		59.2	-0.0309622		59.2	-0.0366807		59.2	-0.0303497		59.2	-0.0249512		59.2	-0.0224792
59.4				-0.0494785		59.4	-0.0236358		59.4	-0.0270712		59.4	-0.0242836		59.4	-0.0169395		59.4	-0.0281358
59.61				-0.0475437		59.61	-0.0343931		59.61	-0.0261617		59.61	-0.0307665		59.61	-0.0189106		59.61	-0.026565
59.81				-0.0469859		59.81	-0.0294017		59.81	-0.0264123		59.81	-0.0279685		59.81	-0.0226018		59.81	-0.0229266
60.03				-0.0477383		60.03	-0.0345665		60.03	-0.038814		60.03	-0.0277035		60.03	-0.0284541		60.03	-0.0227034
60.2				-0.0460498		60.2	-0.0272011		60.2	-0.0207967		60.2	-0.0226308		60.2	-0.0204812		60.2	-0.0310485
60.4				-0.0483146		60.4	-0.0348303		60.4	-0.0232748		60.4	-0.0283963		60.4	-0.0249837		60.4	-0.02514
60.61				-0.0474971		60.61	-0.0292001		60.61	-0.0204173		60.61	-0.0245725		60.61	-0.0179696		60.61	-0.0286458
60.81				-0.0514662		60.81	-0.0302296		60.81	-0.0350477		60.81	-0.0256107		60.81	-0.023089		60.81	-0.0249746
61.01				-0.0511758		61.01	-0.0331309		61.01	-0.0387567		61.01	-0.0286768		61.01	-0.020817		61.01	-0.0287731
61.21				-0.0490672		61.21	-0.0287477		61.21	-0.0194564		61.21	-0.0280284		61.21	-0.0165492		61.21	-0.0304289
61.4				-0.0488318		61.4	-0.0300846		61.4	-0.0105999		61.4	-0.0298082		61.4	-0.0149116		61.4	-0.029163
61.59				-0.0467003		61.59	-0.0281943		61.59	-0.0265084		61.59	-0.0316543		61.59	-0.0218829		61.59	-0.0253761
61.81				-0.0488342		61.81	-0.0312897		61.81	-0.0245336		61.81	-0.0254455		61.81	-0.0168793		61.81	-0.0311861
62.01				-0.0475491		62.01	-0.0299372		62.01	-0.0162091		62.01	-0.0260418		62.01	-0.0193411		62.01	-0.0311978
62.21				-0.0516068		62.21	-0.0377841		62.21	-0.0256946		62.21	-0.0301534		62.21	-0.0249912		62.21	-0.0239379
62.4				-0.0482574		62.4	-0.0314188		62.4	-0.0328397		62.4	-0.0297075		62.4	-0.0240366		62.4	-0.0241941
62.6				-0.0500896		62.6	-0.0252613		62.6	-0.0207142		62.6	-0.0253098		62.6	-0.0188137		62.6	-0.0328389
62.81				-0.048411		62.81	-0.0363535		62.81	-0.0202444		62.81	-0.0297593		62.81	-0.0251696		62.81	-0.0249747
63.01				-0.0490213		63.01	-0.0334606		63.01	-0.0273695		63.01	-0.0270385		63.01	-0.0217183		63.01	-0.0267339
63.21				-0.0503671		63.21	-0.0289114		63.21	-0.0220646		63.21	-0.0246851		63.21	-0.0198418		63.21	-0.0269989
63.41				-0.0499709		63.41	-0.0345242		63.41	-0.0322019		63.41	-0.0304921		63.41	-0.0251496		63.41	-0.0274572
63.6				-0.0480163		63.6	-0.0387645		63.6	-0.0275778		63.6	-0.0307498		63.6	-0.0222772		63.6	-0.0245911
63.8				-0.050475		63.8	-0.0235704		63.8	-0.0182854		63.8	-0.0267644		63.8	-0.0191198		63.8	-0.0278358
64.01				-0.0445905		64.01	-0.0330695		64.01	-0.032529		64.01	-0.0286763		64.01	-0.0268865		64.01	-0.024532
64.21				-0.0468202		64.21	-0.0340086		64.21	-0.0396018		64.21	-0.0319911		64.21	-0.0193884		64.21	-0.0315247
64.41				-0.0467832		64.41	-0.0264257		64.41	-0.0136591		64.41	-0.0287313		64.41	-0.0170717		64.41	-0.0300422
64.6				-0.0491491		64.6	-0.0305314		64.6	-0.026275		64.6	-0.0257308		64.6	-0.0210332		64.6	-0.0236908
64.8				-0.0482385		64.8	-0.0354411		64.8	-0.0435845		64.8	-0.0300974		64.8	-0.0249352		64.8	-0.02382
65.01				-0.0462156		65.01	-0.0257433		65.01	-0.0204638		65.01	-0.0225054		65.01	-0.0222074		65.01	-0.0309681
65.21				-0.0480815		65.21	-0.0310918		65.21	-0.0237784		65.21	-0.0265459		65.21	-0.0224427		65.21	-0.0253087
65.41				-0.0505525		65.41	-0.0293243		65.41	-0.0311702		65.41	-0.0305863		65.41	-0.0222759		65.41	-0.0235423
65.61				-0.0455206		65.61	-0.0228069		65.61	-0.022857		65.61	-0.0256193		65.61	-0.012773		65.61	-0.0249126
65.8				-0.047176		65.8	-0.0249418		65.8	-0.0161861		65.8	-0.02099		65.8	-0.0173035		65.8	-0.0309466
66				-0.0465504		66	-0.0374097		66	-0.0227652		66	-0.0320603		66	-0.0224309		66	-0.0285207
66.21				-0.0462376		66.21	-0.0284536		66.21	-0.0176764		66.21	-0.024062		66.21	-0.0137607		66.21	-0.0266076
66.41				-0.0453403		66.41	-0.0287629		66.41	-0.0360227		66.41	-0.0222828		66.41	-0.0197867		66.41	-0.0206999
66.61				-0.0508872		66.61	-0.0351284		66.61	-0.0401984		66.61	-0.0304174		66.61	-0.0224558		66.61	-0.0269427
66.81				-0.0459178		66.81	-0.0246962		66.81	-0.0123513		66.81	-0.0255086		66.81	-0.0167349		66.81	-0.0282191
67				-0.0476611		67	-0.0237623		67	-0.0161468		67	-0.0272265		67	-0.0195254		67	-0.0269447
67.2				-0.0455614		67.2	-0.0362694		67.2	-0.0310022		67.2	-0.0302102		67.2	-0.0273807		67.2	-0.0231841
67.41				-0.0487651		67.41	-0.028814		67.41	-0.0242264		67.41	-0.0265745		67.41	-0.0194811		67.41	-0.0266569
67.61				-0.0450382		67.61	-0.0285049		67.61	-0.0224199		67.61	-0.0237741		67.61	-0.0166904		67.61	-0.0336292
67.81				-0.0535308		67.81	-0.0390698		67.81	-0.0298224		67.81	-0.030984		67.81	-0.025561		67.81	-0.0211925
68				-0.0506758		68	-0.0336916		68	-0.0406996		68	-0.0290168		68	-0.0252596		68	-0.0240436
68.2				-0.0462268		68.2	-0.0203991		68.2	-0.0254259		68.2	-0.0230119		68.2	-0.0169992		68.2	-0.0312219
68.41				-0.0493755		68.41	-0.0370985		68.41	-0.0274394		68.41	-0.0323086		68.41	-0.0259506		68.41	-0.0280879
68.61				-0.0429371		68.61	-0.0330765		68.61	-0.0233616		68.61	-0.0278271		68.61	-0.019134		68.61	-0.0280852
68.81				-0.0447754		68.81	-0.025079		68.81	-0.029237		68.81	-0.0275977		68.81	-0.0200883		68.81	-0.0252485
69				-0.0453591		69	-0.0308398		69	-0.0222672		69	-0.02973		69	-0.0219871		69	-0.0285102
69.2				-0.0482166		69.2	-0.0367934		69.2	-0.0273952		69.2	-0.030292		69.2	-0.0217698		69.2	-0.0280334
69.4				-0.0464055		69.4	-0.0209864		69.4	-0.0179514		69.4	-0.0234722		69.4	-0.0186219		69.4	-0.0318508
69.61				-0.0486985		69.61	-0.0334085		69.61	-0.0435266		69.61	-0.032189		69.61	-0.0224838		69.61	-0.0254766
69.81				-0.0480242		69.81	-0.0326153		69.81	-0.0343307		69.81	-0.0241727		69.81	-0.0217985		69.81	-0.0338535
70.01				-0.0458246		70.01	-0.0257828		70.01	-0.0161525		70.01	-0.0255293		70.01	-0.0205335		70.01	-0.0313989
70.2				-0.0482877		70.2	-0.0324877		70.2	-0.012394		70.2	-0.0248557		70.2	-0.0192329		70.2	-0.023587
70.4				-0.0526535		70.4	-0.0397307		70.4	-0.0494021		70.4	-0.0313347		70.4	-0.0240328		70.4	-0.0269385
70.61				-0.0517934		70.61	-0.0268283		70.61	-0.0210894		70.61	-0.0240429		70.61	-0.0182668		70.61	-0.0331885
70.81				-0.0540895		70.81	-0.0361453		70.81	-0.0243509		70.81	-0.0293098		70.81	-0.0201211		70.81	-0.0283878
71.01				-0.0538718		71.01	-0.0332761		71.01	-0.0330071		71.01	-0.0306146		71.01	-0.0236794		71.01	-0.0221187
71.21				-0.0484189		71.21	-0.0279816		71.21	-0.0224388		71.21	-0.0272345		71.21	-0.02095		71.21	-0.0297606
71.4				-0.0523365		71.4	-0.0311696		71.4	-0.0209192		71.4	-0.0298522		71.4	-0.0187443		71.4	-0.0311068
71.6				-0.0520872		71.6	-0.0362839		71.6	-0.0268819		71.6	-0.032718		71.6	-0.0235166		71.6	-0.0263073
71.79				-0.0515797		71.79	-0.03417		71.79	-0.0342872		71.79	-0.0306317		71.79	-0.0221174		71.79	-0.0232011
72.01				-0.0506861		72.01	-0.0332083		72.01	-0.0410056		72.01	-0.0318169		72.01	-0.0266629		72.01	-0.0259727
72.21				-0.0530211		72.21	-0.0383676		72.21	-0.0379533		72.21	-0.0308915		72.21	-0.0237224		72.21	-0.0303901
72.4				-0.0503077		72.4	-0.0315232		72.4	-0.0237872		72.4	-0.0261995		72.4	-0.0195925		72.4	-0.0286618
72.6				-0.0477013		72.6	-0.0230372		72.6	-0.0199836		72.6	-0.0305919		72.6	-0.01963		72.6	-0.0265066
72.81				-0.0500789		72.81	-0.0383523		72.81	-0.0425266		72.81	-0.0325003		72.81	-0.028819		72.81	-0.0240623
73.01				-0.0508761		73.01	-0.0303099		73.01	-0.023833		73.01	-0.0274083		73.01	-0.0221712		73.01	-0.0307297
73.21				-0.0495748		73.21	-0.0275714		73.21	-0.0229645		73.21	-0.0304046		73.21	-0.0190049		73.21	-0.0311911
73.41				-0.0514077		73.41	-0.036969		73.41	-0.0363579		73.41	-0.0357036		73.41	-0.0269105		73.41	-0.0256391
73.6				-0.050104		73.6	-0.0353936		73.6	-0.0439128		73.6	-0.0315264		73.6	-0.024561		73.6	-0.0216927
73.8				-0.0524322		73.8	-0.0279101		73.8	-0.0217638		73.8	-0.0248177		73.8	-0.0200944		73.8	-0.0357355
74.01				-0.0545578		74.01	-0.0366201		74.01	-0.0265783		74.01	-0.031585		74.01	-0.0260937		74.01	-0.0239327
74.21				-0.0478164		74.21	-0.0347238		74.21	-0.0237913		74.21	-0.0252143		74.21	-0.0240155		74.21	-0.029229
74.41				-0.0472954		74.41	-0.0281433		74.41	-0.0240513		74.41	-0.0271219		74.41	-0.0208637		74.41	-0.0264229
74.61				-0.0490034		74.61	-0.0363385		74.61	-0.0323128		74.61	-0.0320015		74.61	-0.024473		74.61	-0.0254643
74.8				-0.048814		74.8	-0.0375165		74.8	-0.0283395		74.8	-0.0305495		74.8	-0.0200981		74.8	-0.026871
75				-0.0536042		75	-0.0238716		75	-0.0171367		75	-0.0286056		75	-0.0170061		75	-0.0288276
75.21				-0.0493166		75.21	-0.0342095		75.21	-0.0376316		75.21	-0.0296642		75.21	-0.0253628		75.21	-0.0276189
75.41				-0.0521723		75.41	-0.0352047		75.41	-0.0369589		75.41	-0.0260178		75.41	-0.024055		75.41	-0.0274569
75.61				-0.0465056		75.61	-0.028761		75.61	-0.015758		75.61	-0.025264		75.61	-0.0179316		75.61	-0.0332813
75.8				-0.047542		75.8	-0.0296219		75.8	-0.0161688		75.8	-0.025905		75.8	-0.0167877		75.8	-0.0268245
76				-0.0492292		76	-0.0418594		76	-0.0405587		76	-0.0340148		76	-0.0260723		76	-0.0236338
76.21				-0.0483687		76.21	-0.0259952		76.21	-0.0213674		76.21	-0.0272322		76.21	-0.0157553		76.21	-0.0309868
76.41				-0.0502796		76.41	-0.0337816		76.41	-0.0225609		76.41	-0.025781		76.41	-0.0207402		76.41	-0.0325498
76.61				-0.0501476		76.61	-0.0352478		76.61	-0.0351807		76.61	-0.0342539		76.61	-0.0181043		76.61	-0.0261078
76.81				-0.0495447		76.81	-0.0257936		76.81	-0.0279887		76.81	-0.0299988		76.81	-0.0156435		76.81	-0.0286299
77				-0.0470867		77	-0.0257012		77	-0.0214004		77	-0.0253441		77	-0.0213633		77	-0.0296573
77.2				-0.0513349		77.2	-0.0375592		77.2	-0.0278263		77.2	-0.0301466		77.2	-0.0240822		77.2	-0.023718
77.41				-0.0484972		77.41	-0.0266569		77.41	-0.0239951		77.41	-0.0223433		77.41	-0.0222949		77.41	-0.032245
77.61				-0.0494131		77.61	-0.0297026		77.61	-0.0233018		77.61	-0.0260138		77.61	-0.0179405		77.61	-0.0231514
77.81				-0.0524669		77.81	-0.0380828		77.81	-0.0329906		77.81	-0.0318934		77.81	-0.0226243		77.81	-0.0293519
78				-0.0516224		78	-0.0386873		78	-0.0286571		78	-0.030919		78	-0.0205169		78	-0.0267175
78.2				-0.0477848		78.2	-0.0245431		78.2	-0.0191746		78.2	-0.0241273		78.2	-0.0168802		78.2	-0.0274897
78.41				-0.047769		78.41	-0.0342522		78.41	-0.0379664		78.41	-0.0298993		78.41	-0.0248543		78.41	-0.0226983
78.61				-0.0520803		78.61	-0.0321581		78.61	-0.0233268		78.61	-0.0233765		78.61	-0.0209007		78.61	-0.0341424
78.81				-0.0483125		78.81	-0.0314807		78.81	-0.0209145		78.81	-0.0282167		78.81	-0.0192404		78.81	-0.030714
79.01				-0.0545028		79.01	-0.0373576		79.01	-0.0299201		79.01	-0.0313828		79.01	-0.0260612		79.01	-0.025496
79.2				-0.0510648		79.2	-0.0358355		79.2	-0.0476697		79.2	-0.0323876		79.2	-0.0237049		79.2	-0.0246112
79.4				-0.0484573		79.4	-0.0276487		79.4	-0.0182554		79.4	-0.0229592		79.4	-0.014968		79.4	-0.0315512
79.61				-0.0486549		79.61	-0.0388784		79.61	-0.0281342		79.61	-0.0315226		79.61	-0.0276292		79.61	-0.0271992
79.81				-0.0510203		79.81	-0.0311053		79.81	-0.0266892		79.81	-0.029229		79.81	-0.0203427		79.81	-0.0239781
80.01				-0.0509073		80.01	-0.0269785		80.01	-0.0300007		80.01	-0.0250378		80.01	-0.019314		80.01	-0.0271331
80.2				-0.0485438		80.2	-0.0340966		80.2	-0.0237283		80.2	-0.0259667		80.2	-0.019575		80.2	-0.0309028
80.4				-0.0537473		80.4	-0.0394461		80.4	-0.0306978		80.4	-0.0323577		80.4	-0.0259411		80.4	-0.0293696
80.61				-0.046461		80.61	-0.0261877		80.61	-0.0247348		80.61	-0.0288885		80.61	-0.0190633		80.61	-0.0273647
80.81				-0.0480005		80.81	-0.0350953		80.81	-0.0390975		80.81	-0.0319086		80.81	-0.0238478		80.81	-0.026123
81.01				-0.0498164		81.01	-0.0363994		81.01	-0.0374712		81.01	-0.0304211		81.01	-0.0195261		81.01	-0.0311892
81.21				-0.0502576		81.21	-0.0262619		81.21	-0.0175675		81.21	-0.0277012		81.21	-0.019296		81.21	-0.0322448
81.4				-0.0514271		81.4	-0.0292727		81.4	-0.0274963		81.4	-0.0302361		81.4	-0.0240142		81.4	-0.0217745
81.6				-0.0527064		81.6	-0.0396969		81.6	-0.042313		81.6	-0.0314433		81.6	-0.0313799		81.6	-0.026824
81.81				-0.0499439		81.81	-0.0304882		81.81	-0.0210112		81.81	-0.0281606		81.81	-0.0215243		81.81	-0.0360115
82.01				-0.0525281		82.01	-0.0382625		82.01	-0.0282682		82.01	-0.0288411		82.01	-0.0245417		82.01	-0.0296499
82.21				-0.051873		82.21	-0.0379837		82.21	-0.0404251		82.21	-0.0322747		82.21	-0.0241185		82.21	-0.0228417
82.4				-0.0563106		82.4	-0.0329859		82.4	-0.0319118		82.4	-0.0282985		82.4	-0.0236352		82.4	-0.0337077
82.6				-0.0505838		82.6	-0.0332854		82.6	-0.0188362		82.6	-0.0325495		82.6	-0.0186131		82.6	-0.0319155
82.8				-0.053454		82.8	-0.0364387		82.8	-0.0280156		82.8	-0.0331943		82.8	-0.024691		82.8	-0.0260981
83.01				-0.0550483		83.01	-0.0300181		83.01	-0.0242989		83.01	-0.0330885		83.01	-0.0232338		83.01	-0.0281925
83.21				-0.0533389		83.21	-0.0329223		83.21	-0.0282485		83.21	-0.0289796		83.21	-0.0272878		83.21	-0.0286994
83.41				-0.0518378		83.41	-0.0404816		83.41	-0.0314063		83.41	-0.0311096		83.41	-0.0225047		83.41	-0.028586
83.6				-0.0538301		83.6	-0.0367925		83.6	-0.0264952		83.6	-0.0340524		83.6	-0.0248442		83.6	-0.0248871
83.8				-0.0515393		83.8	-0.0311117		83.8	-0.0234701		83.8	-0.0272432		83.8	-0.018857		83.8	-0.0288789
84.01				-0.0515977		84.01	-0.0350172		84.01	-0.0425693		84.01	-0.0344207		84.01	-0.0259561		84.01	-0.0235443
84.21				-0.0560648		84.21	-0.037032		84.21	-0.0230984		84.21	-0.0304353		84.21	-0.0201261		84.21	-0.031994
84.41				-0.05243		84.41	-0.0339456		84.41	-0.0156573		84.41	-0.0298923		84.41	-0.0208727		84.41	-0.0309422
84.61				-0.0558551		84.61	-0.0370805		84.61	-0.0390327		84.61	-0.03394		84.61	-0.0251047		84.61	-0.0250204
84.8				-0.0536878		84.8	-0.0378584		84.8	-0.0438903		84.8	-0.0332241		84.8	-0.0304228		84.8	-0.0269033
85				-0.0518553		85	-0.0282037		85	-0.0199831		85	-0.0266194		85	-0.0206098		85	-0.0327043
85.21				-0.0549577		85.21	-0.0367404		85.21	-0.0269151		85.21	-0.0338325		85.21	-0.0254205		85.21	-0.0266348
85.41				-0.0508282		85.41	-0.0344226		85.41	-0.0350826		85.41	-0.0288256		85.41	-0.0200474		85.41	-0.0248035
85.61				-0.0504405		85.61	-0.0298161		85.61	-0.023884		85.61	-0.0314956		85.61	-0.0229496		85.61	-0.0287247
85.8				-0.0517093		85.8	-0.0253798		85.8	-0.0237795		85.8	-0.0307751		85.8	-0.0232251		85.8	-0.0226509
85.99				-0.0545069		85.99	-0.0353125		85.99	-0.0267444		85.99	-0.0340377		85.99	-0.0223328		85.99	-0.0281201
86.21				-0.0469042		86.21	-0.025529		86.21	-0.0199177		86.21	-0.0338922		86.21	-0.0186901		86.21	-0.0265843
86.41				-0.0500414		86.41	-0.0373585		86.41	-0.0352782		86.41	-0.0306017		86.41	-0.0254915		86.41	-0.0247032
86.61				-0.0514705		86.61	-0.0353172		86.61	-0.0335923		86.61	-0.0329171		86.61	-0.019991		86.61	-0.0299639
86.81				-0.048355		86.81	-0.0296296		86.81	-0.0183743		86.81	-0.0278021		86.81	-0.0180072		86.81	-0.0319077
87				-0.0517365		87	-0.0324928		87	-0.0226097		87	-0.0323634		87	-0.0226838		87	-0.0271024
87.2				-0.0521603		87.2	-0.0342986		87.2	-0.0500164		87.2	-0.0350082		87.2	-0.0246296		87.2	-0.0234572
87.41				-0.0500808		87.41	-0.0281468		87.41	-0.0193835		87.41	-0.0272501		87.41	-0.0169963		87.41	-0.0331041
87.61				-0.0505575		87.61	-0.0368928		87.61	-0.0210468		87.61	-0.0302708		87.61	-0.0224292		87.61	-0.0259348
87.81				-0.053916		87.81	-0.0370692		87.81	-0.0371026		87.81	-0.034611		87.81	-0.0266385		87.81	-0.0298889
88				-0.0530962		88	-0.0344462		88	-0.0314846		88	-0.0321836		88	-0.0272261		88	-0.0289587
88.2				-0.051292		88.2	-0.0309533		88.2	-0.0217503		88.2	-0.0307778		88.2	-0.0223315		88.2	-0.0349444
88.4				-0.0539536		88.4	-0.0419498		88.4	-0.0310881		88.4	-0.0341649		88.4	-0.0256543		88.4	-0.0277555
88.61				-0.0515805		88.61	-0.0284244		88.61	-0.0236875		88.61	-0.0308313		88.61	-0.020969		88.61	-0.0303089
88.81				-0.0499141		88.81	-0.031142		88.81	-0.0224581		88.81	-0.0257299		88.81	-0.0216094		88.81	-0.0229729
89.01				-0.0524675		89.01	-0.0390129		89.01	-0.0389449		89.01	-0.0347424		89.01	-0.0282626		89.01	-0.0318428
89.2				-0.0511139		89.2	-0.0357146		89.2	-0.0308011		89.2	-0.0353393		89.2	-0.0233193		89.2	-0.0303479
89.39				-0.052667		89.39	-0.0259588		89.39	-0.030303		89.39	-0.0272854		89.39	-0.0243874		89.39	-0.0295668
89.61				-0.0502939		89.61	-0.0326252		89.61	-0.0462126		89.61	-0.0301738		89.61	-0.0305682		89.61	-0.0243143
89.81				-0.049696		89.81	-0.0351533		89.81	-0.0296617		89.81	-0.0332689		89.81	-0.0274012		89.81	-0.0363874
90.01				-0.0525078		90.01	-0.0323213		90.01	-0.0149861		90.01	-0.0287623		90.01	-0.0168901		90.01	-0.0326788
90.21				-0.0520284		90.21	-0.0376776		90.21	-0.0370704		90.21	-0.0384784		90.21	-0.0274385		90.21	-0.0240447
90.4				-0.0539107		90.4	-0.0372407		90.4	-0.0523188		90.4	-0.0364896		90.4	-0.0283914		90.4	-0.026606
90.6				-0.0500335		90.6	-0.0295106		90.6	-0.0263076		90.6	-0.0287872		90.6	-0.0161253		90.6	-0.034507
90.81				-0.0475196		90.81	-0.0355118		90.81	-0.0270918		90.81	-0.0286049		90.81	-0.0246767		90.81	-0.0266919
91.01				-0.0531549		91.01	-0.0355103		91.01	-0.030477		91.01	-0.0320771		91.01	-0.0241699		91.01	-0.027365
91.21				-0.0462943		91.21	-0.0278059		91.21	-0.0306117		91.21	-0.0316796		91.21	-0.0233184		91.21	-0.0343227
91.4				-0.0541055		91.4	-0.0317024		91.4	-0.0225358		91.4	-0.0309441		91.4	-0.0255499		91.4	-0.0333522
91.6				-0.0529151		91.6	-0.0388884		91.6	-0.0331658		91.6	-0.034125		91.6	-0.0204525		91.6	-0.0247228
91.81				-0.0508515		91.81	-0.026944		91.81	-0.0270033		91.81	-0.0301864		91.81	-0.0207598		91.81	-0.0265418
92.01				-0.054509		92.01	-0.0317889		92.01	-0.0426339		92.01	-0.0333571		92.01	-0.0284335		92.01	-0.0267949
92.21				-0.0533833		92.21	-0.0373974		92.21	-0.0375531		92.21	-0.0265481		92.21	-0.0242079		92.21	-0.0332628
92.41				-0.0543717		92.41	-0.0335598		92.41	-0.0184092		92.41	-0.0286052		92.41	-0.0181186		92.41	-0.0297165
92.6				-0.0497113		92.6	-0.0289363		92.6	-0.0273704		92.6	-0.0343953		92.6	-0.0254572		92.6	-0.0235048
92.8				-0.0522773		92.8	-0.0398368		92.8	-0.0463954		92.8	-0.0354773		92.8	-0.025854		92.8	-0.0239258
93.01				-0.0545637		93.01	-0.0296617		93.01	-0.0213268		93.01	-0.0286814		93.01	-0.0212645		93.01	-0.0357046
93.21				-0.0527152		93.21	-0.0404297		93.21	-0.0272918		93.21	-0.0288258		93.21	-0.027468		93.21	-0.0249329
93.41				-0.0529615		93.41	-0.0394513		93.41	-0.0433218		93.41	-0.0321061		93.41	-0.0276761		93.41	-0.0229682
93.6				-0.0537854		93.6	-0.0312224		93.6	-0.0368915		93.6	-0.0349303		93.6	-0.0253899		93.6	-0.0292969
93.8				-0.0538154		93.8	-0.0309936		93.8	-0.0238205		93.8	-0.0265514		93.8	-0.0228906		93.8	-0.0298382
94.01				-0.0534357		94.01	-0.0404785		94.01	-0.0321072		94.01	-0.037696		94.01	-0.0289571		94.01	-0.0305558
94.21				-0.0502137		94.21	-0.0339708		94.21	-0.0309759		94.21	-0.0307932		94.21	-0.0240501		94.21	-0.0274175
94.41				-0.0563922		94.41	-0.0350948		94.41	-0.0271019		94.41	-0.0302273		94.41	-0.0261454		94.41	-0.0317322
94.61				-0.0567698		94.61	-0.0420298		94.61	-0.0342714		94.61	-0.0331501		94.61	-0.0253797		94.61	-0.0330729
94.8				-0.0557935		94.8	-0.0374291		94.8	-0.0263374		94.8	-0.0307482		94.8	-0.0250295		94.8	-0.0314997
95				-0.0550739		95	-0.0335083		95	-0.0238591		95	-0.0325066		95	-0.0249349		95	-0.0331041
95.21				-0.050413		95.21	-0.0399356		95.21	-0.0394781		95.21	-0.0329228		95.21	-0.0309302		95.21	-0.0247302
95.41				-0.0553835		95.41	-0.0324746		95.41	-0.0256761		95.41	-0.0326872		95.41	-0.0226755		95.41	-0.0296882
95.61				-0.0522176		95.61	-0.0309731		95.61	-0.0174183		95.61	-0.0320882		95.61	-0.0206622		95.61	-0.0292769
95.8				-0.0531899		95.8	-0.0365967		95.8	-0.0328621		95.8	-0.0326842		95.8	-0.0259956		95.8	-0.0296515
96				-0.0548181		96	-0.0385648		96	-0.0464745		96	-0.0352254		96	-0.029158		96	-0.0275942
96.2				-0.0533145		96.2	-0.0316226		96.2	-0.0238451		96.2	-0.0266046		96.2	-0.0197904		96.2	-0.036245
96.41				-0.0529368		96.41	-0.0360119		96.41	-0.0309222		96.41	-0.0351653		96.41	-0.0266351		96.41	-0.0309559
96.61				-0.0553643		96.61	-0.0360577		96.61	-0.0312796		96.61	-0.0317129		96.61	-0.0268294		96.61	-0.0256476
96.81				-0.0521752		96.81	-0.0265031		96.81	-0.0267981		96.81	-0.0304581		96.81	-0.020258		96.81	-0.0291977
97				-0.0533835		97	-0.0282295		97	-0.0259169		97	-0.0334752		97	-0.0262121		97	-0.0294077
97.2				-0.0538463		97.2	-0.0401531		97.2	-0.0326191		97.2	-0.0338313		97.2	-0.0271405		97.2	-0.0309733
97.41				-0.0526547		97.41	-0.030592		97.41	-0.026126		97.41	-0.0315614		97.41	-0.0217425		97.41	-0.0339965
97.61				-0.0537859		97.61	-0.0313968		97.61	-0.0412279		97.61	-0.0327189		97.61	-0.0298047		97.61	-0.0265944
97.8				-0.0525235		97.8	-0.0394886		97.8	-0.0348112		97.8	-0.032853		97.8	-0.0275405		97.8	-0.0249464
98.01				-0.0516435		98.01	-0.0308622		98.01	-0.0200347		98.01	-0.0346165		98.01	-0.0199147		98.01	-0.0300133
98.2				-0.0496509		98.2	-0.0266572		98.2	-0.0232257		98.2	-0.0283557		98.2	-0.0223638		98.2	-0.0298733
98.4				-0.0537258		98.4	-0.0409093		98.4	-0.0451275		98.4	-0.0360461		98.4	-0.0292474		98.4	-0.0294607
98.61				-0.055179		98.61	-0.0307762		98.61	-0.0249204		98.61	-0.0333781		98.61	-0.0177522		98.61	-0.0326651
98.81				-0.0567047		98.81	-0.0329092		98.81	-0.0235422		98.81	-0.0318577		98.81	-0.0240126		98.81	-0.0313748
99				-0.0519645		99	-0.0384637		99	-0.0329775		99	-0.0384122		99	-0.023199		99	-0.0274332
99.2				-0.056162		99.2	-0.0319666		99.2	-0.0456533		99.2	-0.0324816		99.2	-0.0274725		99.2	-0.0268925
99.4				-0.0532801		99.4	-0.0276681		99.4	-0.0193627		99.4	-0.0300617		99.4	-0.0192874		99.4	-0.0311812
99.59				-0.0525055		99.59	-0.0320135		99.59	-0.0255719		99.59	-0.0280601		99.59	-0.0182897		99.59	-0.0349459
99.81				-0.0555024		99.81	-0.0307772		99.81	-0.0279142		99.81	-0.0305293		99.81	-0.0234692		99.81	-0.0332244
100.02				-0.0531457		100.02	-0.0370591		100.02	-0.0438822		100.02	-0.0343278		100.02	-0.0282689		100.02	-0.0283291
100.2				-0.054003		100.2	-0.0303577		100.2	-0.0299785		100.2	-0.0319474		100.2	-0.0257847		100.2	-0.0340037
100.4				-0.055054		100.4	-0.0361728		100.4	-0.0258716		100.4	-0.0331177		100.4	-0.024257		100.4	-0.0312711
100.6				-0.0529046		100.6	-0.0261427		100.6	-0.0248637		100.6	-0.0279925		100.6	-0.0212367		100.6	-0.0307026
100.81				-0.0525429		100.81	-0.0377421		100.81	-0.042429		100.81	-0.0331217		100.81	-0.0329011		100.81	-0.0264529
101.01				-0.0532092		101.01	-0.032021		101.01	-0.0266485		101.01	-0.0294656		101.01	-0.0194677		101.01	-0.0348806
101.21				-0.0520402		101.21	-0.0334752		101.21	-0.0185146		101.21	-0.0282746		101.21	-0.0213789		101.21	-0.032208
101.42				-0.0529094		101.42	-0.0400794		101.42	-0.0457762		101.42	-0.0345169		101.42	-0.0337981		101.42	-0.0239102
101.6				-0.0569268		101.6	-0.0383492		101.6	-0.0495256		101.6	-0.0361649		101.6	-0.0336654		101.6	-0.0281787
101.81				-0.0497517		101.81	-0.0301624		101.81	-0.0274923		101.81	-0.0299189		101.81	-0.0185708		101.81	-0.0352104
102.01				-0.0556313		102.01	-0.0398491		102.01	-0.0313627		102.01	-0.0364252		102.01	-0.0342969		102.01	-0.0290123
102.21				-0.053626		102.21	-0.0307344		102.21	-0.0361492		102.21	-0.0373084		102.21	-0.0283674		102.21	-0.028047
102.41				-0.0517961		102.41	-0.0284029		102.41	-0.0271829		102.41	-0.0331678		102.41	-0.0216317		102.41	-0.0304835
102.6				-0.0550196		102.6	-0.0310408		102.6	-0.0273103		102.6	-0.0316301		102.6	-0.0264333		102.6	-0.0298943
102.8				-0.0521885		102.8	-0.0403109		102.8	-0.0362607		102.8	-0.039664		102.8	-0.0318738		102.8	-0.0291964
103.01				-0.0527515		103.01	-0.0275827		103.01	-0.0348944		103.01	-0.030336		103.01	-0.0207147		103.01	-0.032725
103.21				-0.0553067		103.21	-0.0399186		103.21	-0.0383862		103.21	-0.0352835		103.21	-0.0286364		103.21	-0.0276444
103.41				-0.0545408		103.41	-0.0405383		103.41	-0.0332074		103.41	-0.0359324		103.41	-0.0245736		103.41	-0.0346905
103.6				-0.056457		103.6	-0.0352845		103.6	-0.0299894		103.6	-0.0269081		103.6	-0.0232113		103.6	-0.0332882
103.8				-0.0542757		103.8	-0.0322195		103.8	-0.0314562		103.8	-0.0339012		103.8	-0.0267066		103.8	-0.0258306
104				-0.0553638		104	-0.0395657		104	-0.0452654		104	-0.0369985		104	-0.0282027		104	-0.0288608
104.21				-0.0544451		104.21	-0.0316437		104.21	-0.022292		104.21	-0.033578		104.21	-0.0228993		104.21	-0.0309779
104.41				-0.0581979		104.41	-0.0386978		104.41	-0.0283091		104.41	-0.0337205		104.41	-0.0270639		104.41	-0.030414
104.61				-0.0580432		104.61	-0.0403424		104.61	-0.0506979		104.61	-0.0359905		104.61	-0.0283666		104.61	-0.0264712
104.8				-0.0587996		104.8	-0.0363967		104.8	-0.0466456		104.8	-0.0339156		104.8	-0.0256474		104.8	-0.0321902
105				-0.0552356		105	-0.0340003		105	-0.0236441		105	-0.0314985		105	-0.0228532		105	-0.0363174
105.19				-0.0577148		105.19	-0.0335459		105.19	-0.0279219		105.19	-0.0326993		105.19	-0.0252632		105.19	-0.0335111
105.41				-0.0521531		105.41	-0.0350508		105.41	-0.0336378		105.41	-0.031477		105.41	-0.0261525		105.41	-0.028201
105.6				-0.0575903		105.6	-0.0309345		105.6	-0.0320131		105.6	-0.0347972		105.6	-0.0239066		105.6	-0.0332682
105.81				-0.0606036		105.81	-0.0450615		105.81	-0.0350002		105.81	-0.0357422		105.81	-0.0252511		105.81	-0.0289779
106				-0.0575105		106	-0.0380719		106	-0.0354034		106	-0.0362668		106	-0.0231869		106	-0.0294161
106.2				-0.0590133		106.2	-0.0311897		106.2	-0.0264944		106.2	-0.031223		106.2	-0.0242142		106.2	-0.0290857
106.41				-0.054848		106.41	-0.0416308		106.41	-0.042159		106.41	-0.0332059		106.41	-0.0323084		106.41	-0.0276844
106.61				-0.0565593		106.61	-0.0328728		106.61	-0.0331046		106.61	-0.0309646		106.61	-0.0236668		106.61	-0.0330234
106.8				-0.0579838		106.8	-0.0405244		106.8	-0.0245927		106.8	-0.0286927		106.8	-0.0208787		106.8	-0.0330506
107				-0.0560108		107	-0.0377639		107	-0.038896		107	-0.0376298		107	-0.0307016		107	-0.0283462
107.2				-0.053697		107.2	-0.0390509		107.2	-0.0465174		107.2	-0.030546		107.2	-0.0307686		107.2	-0.030682
107.39				-0.0542282		107.39	-0.0364612		107.39	-0.0325708		107.39	-0.0338808		107.39	-0.0209801		107.39	-0.0364795
107.59				-0.0556117		107.59	-0.0349867		107.59	-0.0151294		107.59	-0.0330425		107.59	-0.0210377		107.59	-0.0383194
107.81				-0.0562513		107.81	-0.035857		107.81	-0.0362773		107.81	-0.0378759		107.81	-0.0283612		107.81	-0.0280134
108.01				-0.0535744		108.01	-0.0326302		108.01	-0.0252303		108.01	-0.0305293		108.01	-0.0239921		108.01	-0.0296936
108.2				-0.0514203		108.2	-0.032291		108.2	-0.0239161		108.2	-0.0328199		108.2	-0.0265577		108.2	-0.0366312
108.4				-0.0547649		108.4	-0.0400535		108.4	-0.0335443		108.4	-0.0367434		108.4	-0.0284157		108.4	-0.0277339
108.61				-0.0559253		108.61	-0.0364309		108.61	-0.0300951		108.61	-0.0337184		108.61	-0.0229743		108.61	-0.0311087
108.81				-0.0512289		108.81	-0.0351192		108.81	-0.0397176		108.81	-0.0361202		108.81	-0.0284155		108.81	-0.0303678
109.01				-0.0568466		109.01	-0.0373404		109.01	-0.0316833		109.01	-0.0416727		109.01	-0.0247705		109.01	-0.030975
109.2				-0.0559901		109.2	-0.0368256		109.2	-0.0309401		109.2	-0.0293922		109.2	-0.0223032		109.2	-0.0352882
109.4				-0.0559962		109.4	-0.0307793		109.4	-0.0209361		109.4	-0.0327588		109.4	-0.0232611		109.4	-0.0284964
109.61				-0.0560958		109.61	-0.0408893		109.61	-0.0512658		109.61	-0.037469		109.61	-0.03075		109.61	-0.0274577
109.81				-0.0545636		109.81	-0.0319921		109.81	-0.0240864		109.81	-0.0313469		109.81	-0.0200516		109.81	-0.0348864
110.01				-0.0565998		110.01	-0.0302057		110.01	-0.0317623		110.01	-0.0353501		110.01	-0.0233739		110.01	-0.0295808
110.21				-0.055625		110.21	-0.0432188		110.21	-0.0506911		110.21	-0.0389595		110.21	-0.0270519		110.21	-0.0280594
110.4				-0.0579727		110.4	-0.034283		110.4	-0.0482264		110.4	-0.0359427		110.4	-0.0285118		110.4	-0.0275686
110.6				-0.0546875		110.6	-0.0279729		110.6	-0.0235756		110.6	-0.0307098		110.6	-0.0218114		110.6	-0.0363837
110.81				-0.0574195		110.81	-0.0478434		110.81	-0.0339728		110.81	-0.0388618		110.81	-0.0276561		110.81	-0.0303317
111.01				-0.0564101		111.01	-0.0315498		111.01	-0.0399449		111.01	-0.033192		111.01	-0.0217117		111.01	-0.0299369
111.21				-0.0539046		111.21	-0.0291754		111.21	-0.0309899		111.21	-0.0324381		111.21	-0.0290574		111.21	-0.0257839
111.41				-0.0561944		111.41	-0.0431991		111.41	-0.0363245		111.41	-0.0361508		111.41	-0.0266447		111.41	-0.0327511
111.6				-0.0570431		111.6	-0.0405883		111.6	-0.038463		111.6	-0.0335432		111.6	-0.0289124		111.6	-0.0336671
111.8				-0.053368		111.8	-0.0274126		111.8	-0.0270901		111.8	-0.0313659		111.8	-0.0204095		111.8	-0.0293719
112.01				-0.0560744		112.01	-0.0388949		112.01	-0.0447197		112.01	-0.0331691		112.01	-0.0264217		112.01	-0.0281951
112.21				-0.0593061		112.21	-0.0347047		112.21	-0.0344727		112.21	-0.0297575		112.21	-0.0217534		112.21	-0.0389653
112.41				-0.0513495		112.41	-0.031426		112.41	-0.0216588		112.41	-0.0344954		112.41	-0.0251692		112.41	-0.0325022
112.6				-0.0558198		112.6	-0.0343664		112.6	-0.0434592		112.6	-0.0360301		112.6	-0.0271992		112.6	-0.0293743
112.8				-0.0548733		112.8	-0.0415913		112.8	-0.0485536		112.8	-0.0387188		112.8	-0.0319794		112.8	-0.0307969
113.01				-0.0534454		113.01	-0.0316754		113.01	-0.0240882		113.01	-0.0276227		113.01	-0.0192405		113.01	-0.0352776
113.19				-0.0531143		113.19	-0.0331254		113.19	-0.0227951		113.19	-0.0318852		113.19	-0.0202583		113.19	-0.0338857
113.41				-0.0556622		113.41	-0.0362898		113.41	-0.0453498		113.41	-0.0377293		113.41	-0.0280379		113.41	-0.027196
113.6				-0.0547463		113.6	-0.0336292		113.6	-0.0355842		113.6	-0.03399		113.6	-0.0239056		113.6	-0.0317445
113.79				-0.0560146		113.79	-0.0347564		113.79	-0.0239461		113.79	-0.0236396		113.79	-0.0236417		113.79	-0.0358152
114				-0.0547501		114	-0.0383056		114	-0.0402154		114	-0.0357477		114	-0.0294854		114	-0.024364
114.19				-0.0547631		114.19	-0.0413104		114.19	-0.0492862		114.19	-0.0335083		114.19	-0.0263298		114.19	-0.0250962
114.39				-0.0566955		114.39	-0.0264026		114.39	-0.0314151		114.39	-0.0333513		114.39	-0.0252495		114.39	-0.0352741
114.61				-0.0568929		114.61	-0.0402443		114.61	-0.0366744		114.61	-0.0368857		114.61	-0.0278993		114.61	-0.0332381
114.8				-0.0580368		114.8	-0.0363165		114.8	-0.0316394		114.8	-0.03407		114.8	-0.0232207		114.8	-0.0315948
115				-0.0578167		115	-0.0336248		115	-0.0356361		115	-0.0340167		115	-0.027551		115	-0.0278108
115.21				-0.0595374		115.21	-0.0456175		115.21	-0.0439215		115.21	-0.035388		115.21	-0.0300721		115.21	-0.0321136
115.41				-0.0577062		115.41	-0.0329		115.41	-0.0259859		115.41	-0.0315389		115.41	-0.0200844		115.41	-0.0379467
115.61				-0.054479		115.61	-0.0371489		115.61	-0.0379072		115.61	-0.0342719		115.61	-0.028542		115.61	-0.0311661
115.81				-0.0580582		115.81	-0.0458552		115.81	-0.0514509		115.81	-0.0373208		115.81	-0.0280879		115.81	-0.0260259
116				-0.0597921		116	-0.0375388		116	-0.0488248		116	-0.033391		116	-0.0251013		116	-0.0318207
116.2				-0.0580084		116.2	-0.0346364		116.2	-0.0224011		116.2	-0.0360569		116.2	-0.0229329		116.2	-0.0335235
116.41				-0.0574546		116.41	-0.0404397		116.41	-0.0340319		116.41	-0.0378582		116.41	-0.0287692		116.41	-0.0294217
116.61				-0.0543737		116.61	-0.0353193		116.61	-0.0366389		116.61	-0.0365496		116.61	-0.0302271		116.61	-0.0303169
116.81				-0.0582145		116.81	-0.0370455		116.81	-0.0256244		116.81	-0.0357739		116.81	-0.0253436		116.81	-0.0311257
117.02				-0.0543584		117.02	-0.0423117		117.02	-0.0319464		117.02	-0.0317303		117.02	-0.0292891		117.02	-0.0297675
117.2				-0.0587622		117.2	-0.0379462		117.2	-0.0339114		117.2	-0.036453		117.2	-0.0270577		117.2	-0.0288997
117.41				-0.056176		117.41	-0.0320141		117.41	-0.0293555		117.41	-0.0347263		117.41	-0.024833		117.41	-0.0328639
117.61				-0.0575563		117.61	-0.039851		117.61	-0.0409876		117.61	-0.0413406		117.61	-0.0310667		117.61	-0.0253819
117.81				-0.057123		117.81	-0.0372173		117.81	-0.0342743		117.81	-0.0337659		117.81	-0.0242298		117.81	-0.0350715
118.01				-0.0601026		118.01	-0.0343074		118.01	-0.0236767		118.01	-0.0352421		118.01	-0.0260255		118.01	-0.0324432
118.2				-0.0594187		118.2	-0.0386819		118.2	-0.0410835		118.2	-0.0346298		118.2	-0.0232268		118.2	-0.0301157
118.4				-0.0584198		118.4	-0.0395494		118.4	-0.0465148		118.4	-0.0374331		118.4	-0.0280401		118.4	-0.0283499
118.59				-0.0577168		118.59	-0.0374795		118.59	-0.0355637		118.59	-0.0354658		118.59	-0.0303676		118.59	-0.0334095
118.81				-0.0572729		118.81	-0.0421233		118.81	-0.031241		118.81	-0.0386742		118.81	-0.0284142		118.81	-0.031131
119.01				-0.0600183		119.01	-0.0380172		119.01	-0.0484		119.01	-0.0380978		119.01	-0.0277651		119.01	-0.0277188
119.21				-0.0524394		119.21	-0.0333412		119.21	-0.029995		119.21	-0.0316229		119.21	-0.0236861		119.21	-0.0301473
119.39				-0.0575924		119.39	-0.0336967		119.39	-0.0274738		119.39	-0.0351793		119.39	-0.0246588		119.39	-0.0336244
119.6				-0.0572372		119.6	-0.041172		119.6	-0.0373023		119.6	-0.0401455		119.6	-0.0283365		119.6	-0.0312784
119.81				-0.0537263		119.81	-0.036019		119.81	-0.0352224		119.81	-0.034165		119.81	-0.0234004		119.81	-0.0354962
120.02				-0.0565446		120.02	-0.0380113		120.02	-0.0420625		120.02	-0.0381456		120.02	-0.0332986		120.02	-0.0295566
120.2				-0.0568058		120.2	-0.0402568		120.2	-0.0297654		120.2	-0.0375228		120.2	-0.0279472		120.2	-0.0321584
120.42				-0.0563168		120.42	-0.0301608		120.42	-0.0186246		120.42	-0.0351645		120.42	-0.0215794		120.42	-0.0355404
120.6				-0.0565265		120.6	-0.0287245		120.6	-0.0260061		120.6	-0.0359049		120.6	-0.0257523		120.6	-0.0350589
120.81				-0.0541877		120.81	-0.0410556		120.81	-0.0438352		120.81	-0.0399047		120.81	-0.0314428		120.81	-0.0251083
120.99				-0.0572022		120.99	-0.0376816		120.99	-0.0364606		120.99	-0.0367226		120.99	-0.0290741		120.99	-0.0315597
121.21				-0.0526905		121.21	-0.0337066		121.21	-0.0313214		121.21	-0.0366403		121.21	-0.0214024		121.21	-0.0302526
121.4				-0.0572722		121.4	-0.0393495		121.4	-0.0370851		121.4	-0.0338992		121.4	-0.0263925		121.4	-0.0287791
121.59				-0.057782		121.59	-0.0419089		121.59	-0.046479		121.59	-0.0382092		121.59	-0.0318416		121.59	-0.0249283
121.8				-0.056572		121.8	-0.0341965		121.8	-0.0222533		121.8	-0.0268693		121.8	-0.0238508		121.8	-0.0359665
122.01				-0.0546603		122.01	-0.0432239		122.01	-0.0331275		122.01	-0.035186		122.01	-0.0303062		122.01	-0.0266888
122.21				-0.0541199		122.21	-0.0364886		122.21	-0.0307133		122.21	-0.0351381		122.21	-0.0242155		122.21	-0.0334442
122.41				-0.0540436		122.41	-0.027163		122.41	-0.0306348		122.41	-0.0346134		122.41	-0.0273812		122.41	-0.0287589
122.6				-0.0581733		122.6	-0.038594		122.6	-0.032805		122.6	-0.0325082		122.6	-0.0286921		122.6	-0.0342763
122.8				-0.0561116		122.8	-0.0414653		122.8	-0.0357473		122.8	-0.0332766		122.8	-0.0263494		122.8	-0.0386165
123.01				-0.0578673		123.01	-0.0284597		123.01	-0.0254751		123.01	-0.0292084		123.01	-0.0230459		123.01	-0.0341537
123.21				-0.0549614		123.21	-0.0404248		123.21	-0.046054		123.21	-0.0371591		123.21	-0.0313053		123.21	-0.0263781
123.41				-0.0562709		123.41	-0.0356149		123.41	-0.0471192		123.41	-0.0337785		123.41	-0.0260764		123.41	-0.0351826
123.61				-0.0560602		123.61	-0.0326192		123.61	-0.0247788		123.61	-0.0302391		123.61	-0.0253971		123.61	-0.0378994
123.8				-0.0575132		123.8	-0.0372774		123.8	-0.0435242		123.8	-0.031796		123.8	-0.0277407		123.8	-0.0303903
124				-0.0578752		124	-0.0407095		124	-0.0485809		124	-0.036419		124	-0.0322106		124	-0.0257262
124.21				-0.0583951		124.21	-0.0318788		124.21	-0.0269534		124.21	-0.0315865		124.21	-0.0217125		124.21	-0.0368181
124.41				-0.0622625		124.41	-0.0426204		124.41	-0.0337061		124.41	-0.0354617		124.41	-0.0257648		124.41	-0.0341526
124.61				-0.0559048		124.61	-0.0391414		124.61	-0.0460911		124.61	-0.0404812		124.61	-0.0251447		124.61	-0.0296796
124.82				-0.056364		124.82	-0.0298828		124.82	-0.0296596		124.82	-0.029078		124.82	-0.0224523		124.82	-0.0326903
125				-0.0567719		125	-0.0347962		125	-0.0285076		125	-0.0354941		125	-0.0255111		125	-0.0354116
125.21				-0.0577152		125.21	-0.0463664		125.21	-0.0383819		125.21	-0.0413016		125.21	-0.0297234		125.21	-0.0312166
125.41				-0.0577391		125.41	-0.0345178		125.41	-0.0352368		125.41	-0.0392235		125.41	-0.0251403		125.41	-0.0324237
125.61				-0.0550731		125.61	-0.0383969		125.61	-0.0424158		125.61	-0.0359928		125.61	-0.0301615		125.61	-0.0286486
125.81				-0.0587519		125.81	-0.0432915		125.81	-0.0372927		125.81	-0.0365858		125.81	-0.031207		125.81	-0.0329748
126				-0.0607119		126	-0.0417123		126	-0.0301788		126	-0.0362016		126	-0.0248519		126	-0.0326909
126.19				-0.0571211		126.19	-0.0375509		126.19	-0.0378848		126.19	-0.0366428		126.19	-0.0278322		126.19	-0.0373368
126.41				-0.0606871		126.41	-0.044162		126.41	-0.048012		126.41	-0.0418777		126.41	-0.0326752		126.41	-0.0282383
126.59				-0.0597478		126.59	-0.0401928		126.59	-0.0364465		126.59	-0.0375011		126.59	-0.0276868		126.59	-0.0340465
126.81				-0.0599397		126.81	-0.0381435		126.81	-0.0353471		126.81	-0.0367437		126.81	-0.0305701		126.81	-0.0328029
127				-0.0586724		127	-0.0390965		127	-0.0423804		127	-0.0402335		127	-0.0304645		127	-0.0238086
127.19				-0.0601542		127.19	-0.040345		127.19	-0.0467038		127.19	-0.0405693		127.19	-0.0308198		127.19	-0.0255906
127.4				-0.0584477		127.4	-0.0381387		127.4	-0.0233011		127.4	-0.0338959		127.4	-0.0263698		127.4	-0.0385126
127.61				-0.0581677		127.61	-0.0435186		127.61	-0.03343		127.61	-0.039697		127.61	-0.0271473		127.61	-0.0319984
127.79				-0.0595017		127.79	-0.0418356		127.79	-0.0505414		127.79	-0.0405112		127.79	-0.0288919		127.79	-0.027519
128				-0.058323		128	-0.0321658		128	-0.0317574		128	-0.0349474		128	-0.028524		128	-0.0287404
128.2				-0.0612461		128.2	-0.0413258		128.2	-0.0203367		128.2	-0.0370929		128.2	-0.0290869		128.2	-0.0349549
128.39				-0.0577854		128.39	-0.0435128		128.39	-0.0306479		128.39	-0.0404104		128.39	-0.0304905		128.39	-0.0308646
128.61				-0.0581504		128.61	-0.033185		128.61	-0.0325962		128.61	-0.0349283		128.61	-0.0278118		128.61	-0.0337103
128.81				-0.0559486		128.81	-0.0418244		128.81	-0.0449949		128.81	-0.0378043		128.81	-0.0363004		128.81	-0.0277212
129.01				-0.0574454		129.01	-0.039347		129.01	-0.0330776		129.01	-0.0375754		129.01	-0.0273813		129.01	-0.0335344
129.21				-0.0591079		129.21	-0.0348432		129.21	-0.0207486		129.21	-0.0326498		129.21	-0.0241279		129.21	-0.0329036
129.4				-0.0629962		129.4	-0.0367485		129.4	-0.0339449		129.4	-0.035986		129.4	-0.026868		129.4	-0.0322306
129.6				-0.0571412		129.6	-0.0411718		129.6	-0.0500389		129.6	-0.0412524		129.6	-0.0320003		129.6	-0.022816
129.81				-0.0571462		129.81	-0.0349739		129.81	-0.026529		129.81	-0.035719		129.81	-0.0211938		129.81	-0.0331552
130.01				-0.0570002		130.01	-0.0393545		130.01	-0.0324633		130.01	-0.0379783		130.01	-0.0246251		130.01	-0.0336822
130.21				-0.0638789		130.21	-0.0375804		130.21	-0.0461946		130.21	-0.0407318		130.21	-0.0270069		130.21	-0.0316504
130.4				-0.0599973		130.4	-0.0412025		130.4	-0.0395159		130.4	-0.0362785		130.4	-0.0238547		130.4	-0.0319446
130.6				-0.0578013		130.6	-0.0313339		130.6	-0.0258235		130.6	-0.0307209		130.6	-0.02328		130.6	-0.0339777
130.81				-0.0578216		130.81	-0.0472284		130.81	-0.0353627		130.81	-0.0408242		130.81	-0.0288448		130.81	-0.0315278
131.01				-0.0591419		131.01	-0.0380629		131.01	-0.0296419		131.01	-0.035903		131.01	-0.0217523		131.01	-0.0354042
131.21				-0.056359		131.21	-0.0382462		131.21	-0.0499263		131.21	-0.0380347		131.21	-0.0287561		131.21	-0.0269711
131.41				-0.0601363		131.41	-0.040719		131.41	-0.0427649		131.41	-0.0414718		131.41	-0.0314638		131.41	-0.029525
131.59				-0.0623981		131.59	-0.0424475		131.59	-0.0335774		131.59	-0.0410977		131.59	-0.0333486		131.59	-0.0323605
131.8				-0.0597928		131.8	-0.033484		131.8	-0.0308149		131.8	-0.0326688		131.8	-0.0222926		131.8	-0.0363679
132.01				-0.0611198		132.01	-0.0416331		132.01	-0.0441892		132.01	-0.0392087		132.01	-0.0338948		132.01	-0.0239713
132.21				-0.0605292		132.21	-0.0366273		132.21	-0.0314095		132.21	-0.0375869		132.21	-0.0259106		132.21	-0.0350846
132.4				-0.0577742		132.4	-0.0312037		132.4	-0.0251305		132.4	-0.0379022		132.4	-0.0182229		132.4	-0.03926
132.62				-0.060957		132.62	-0.041141		132.62	-0.0452947		132.62	-0.0414212		132.62	-0.0294018		132.62	-0.0320258
132.8				-0.0576426		132.8	-0.0418179		132.8	-0.0557034		132.8	-0.0349823		132.8	-0.0297473		132.8	-0.0326138
132.99				-0.0590486		132.99	-0.034767		132.99	-0.031005		132.99	-0.0346623		132.99	-0.0264397		132.99	-0.0318024
133.21				-0.0559234		133.21	-0.0413351		133.21	-0.0327175		133.21	-0.0357237		133.21	-0.0284836		133.21	-0.0314545
133.41				-0.0589244		133.41	-0.0385549		133.41	-0.034273		133.41	-0.0385555		133.41	-0.0241021		133.41	-0.0366449
133.6				-0.0569018		133.6	-0.0305451		133.6	-0.0322976		133.6	-0.0324541		133.6	-0.0259835		133.6	-0.0290847
133.8				-0.0579011		133.8	-0.0378363		133.8	-0.0268469		133.8	-0.0349314		133.8	-0.0262274		133.8	-0.0353974
133.99				-0.0582213		133.99	-0.0372809		133.99	-0.0341755		133.99	-0.0383332		133.99	-0.0322967		133.99	-0.0306961
134.19				-0.0577045		134.19	-0.0346071		134.19	-0.0374461		134.19	-0.0347094		134.19	-0.0321574		134.19	-0.0303351
134.41				-0.059066		134.41	-0.0402452		134.41	-0.0442289		134.41	-0.0408084		134.41	-0.0305701		134.41	-0.0284485
134.6				-0.0570271		134.6	-0.0459029		134.6	-0.0397884		134.6	-0.0401436		134.6	-0.0330858		134.6	-0.0307456
134.81				-0.0527949		134.81	-0.0330788		134.81	-0.0258592		134.81	-0.0357271		134.81	-0.0256824		134.81	-0.0328988
135				-0.0569049		135	-0.0379669		135	-0.0294081		135	-0.0338614		135	-0.0295164		135	-0.0331988
135.19				-0.057164		135.19	-0.0375577		135.19	-0.0467802		135.19	-0.0405569		135.19	-0.0322347		135.19	-0.0262825
135.39				-0.0567008		135.39	-0.0412962		135.39	-0.0439087		135.39	-0.0358188		135.39	-0.0245017		135.39	-0.0368794
135.61				-0.0597593		135.61	-0.0405194		135.61	-0.0359288		135.61	-0.037936		135.61	-0.0302806		135.61	-0.031066
135.81				-0.0590957		135.81	-0.0379305		135.81	-0.0539426		135.81	-0.0375675		135.81	-0.0318129		135.81	-0.0314726
136				-0.0580901		136	-0.0380202		136	-0.0420539		136	-0.0365211		136	-0.0268375		136	-0.0326243
136.2				-0.0585669		136.2	-0.035228		136.2	-0.0312524		136.2	-0.0363052		136.2	-0.0279016		136.2	-0.0374064
136.41				-0.0579136		136.41	-0.0434312		136.41	-0.0391755		136.41	-0.0410401		136.41	-0.0323937		136.41	-0.0291655
136.61				-0.0579997		136.61	-0.0344767		136.61	-0.0384928		136.61	-0.0346033		136.61	-0.023422		136.61	-0.0311314
136.81				-0.0599533		136.81	-0.0399313		136.81	-0.043008		136.81	-0.0374571		136.81	-0.0299026		136.81	-0.0322794
137				-0.0606774		137	-0.0463807		137	-0.0388995		137	-0.0440503		137	-0.0284646		137	-0.0299706
137.2				-0.0590208		137.2	-0.0464637		137.2	-0.0320472		137.2	-0.0351126		137.2	-0.0265294		137.2	-0.0395365
137.4				-0.060935		137.4	-0.0346698		137.4	-0.0320028		137.4	-0.0369433		137.4	-0.026296		137.4	-0.0318069
137.61				-0.061904		137.61	-0.0436844		137.61	-0.0432976		137.61	-0.0408164		137.61	-0.0341041		137.61	-0.0275905
137.81				-0.0566229		137.81	-0.0402927		137.81	-0.0286634		137.81	-0.0349662		137.81	-0.0263249		137.81	-0.0422634
138.01				-0.0583765		138.01	-0.0406885		138.01	-0.0339259		138.01	-0.0366085		138.01	-0.0243397		138.01	-0.0337935
138.2				-0.0577919		138.2	-0.0397011		138.2	-0.0449654		138.2	-0.0429846		138.2	-0.0323527		138.2	-0.0346124
138.4				-0.061343		138.4	-0.0381995		138.4	-0.047813		138.4	-0.0333471		138.4	-0.0296951		138.4	-0.0345623
138.61				-0.0580934		138.61	-0.0348578		138.61	-0.0258715		138.61	-0.0342756		138.61	-0.0266081		138.61	-0.0403496
138.81				-0.0577568		138.81	-0.0427363		138.81	-0.0344536		138.81	-0.0393112		138.81	-0.0312848		138.81	-0.0301157
139.01				-0.0594372		139.01	-0.0374745		139.01	-0.0380055		139.01	-0.03746		139.01	-0.0277953		139.01	-0.0325491
139.2				-0.0617681		139.2	-0.0346057		139.2	-0.0365527		139.2	-0.0394104		139.2	-0.0256315		139.2	-0.0334089
139.4				-0.0577561		139.4	-0.0406994		139.4	-0.0288637		139.4	-0.0359845		139.4	-0.0265481		139.4	-0.0328311
139.6				-0.0614674		139.6	-0.0461538		139.6	-0.0425239		139.6	-0.0395472		139.6	-0.0272641		139.6	-0.0318095
139.79				-0.0634657		139.79	-0.0377894		139.79	-0.039654		139.79	-0.0404605		139.79	-0.0292406		139.79	-0.030129
140.03				-0.05954		140.03	-0.04174		140.03	-0.0474074		140.03	-0.0397756		140.03	-0.0287026		140.03	-0.028434
140.2				-0.062741		140.2	-0.0456003		140.2	-0.039959		140.2	-0.0402915		140.2	-0.0315629		140.2	-0.0371892
140.4				-0.0626524		140.4	-0.0385886		140.4	-0.0294688		140.4	-0.0340974		140.4	-0.0244821		140.4	-0.0380775
140.6				-0.0613771		140.6	-0.0382621		140.6	-0.0350759		140.6	-0.0416344		140.6	-0.0292004		140.6	-0.031192
140.79				-0.0567776		140.79	-0.0405283		140.79	-0.0421361		140.79	-0.0397977		140.79	-0.0300217		140.79	-0.0287571
140.99				-0.0603329		140.99	-0.0422428		140.99	-0.0380317		140.99	-0.0350845		140.99	-0.0300316		140.99	-0.0316784
141.21				-0.0592006		141.21	-0.0421417		141.21	-0.031622		141.21	-0.0382982		141.21	-0.0273015		141.21	-0.0367213
141.4				-0.057375		141.4	-0.0432726		141.4	-0.0518406		141.4	-0.0461114		141.4	-0.0311433		141.4	-0.0291692
141.6				-0.0578299		141.6	-0.040297		141.6	-0.0323324		141.6	-0.0396816		141.6	-0.0285343		141.6	-0.0324713
141.8				-0.0616616		141.8	-0.0342638		141.8	-0.0248665		141.8	-0.0347497		141.8	-0.0254522		141.8	-0.0337331
141.99				-0.0568211		141.99	-0.0377587		141.99	-0.0287116		141.99	-0.0386649		141.99	-0.0270925		141.99	-0.0342265
142.19				-0.0621284		142.19	-0.0450218		142.19	-0.0481736		142.19	-0.0408514		142.19	-0.0301751		142.19	-0.0342059
142.41				-0.0611119		142.41	-0.0368739		142.41	-0.0407448		142.41	-0.0357941		142.41	-0.0306499		142.41	-0.031142
142.61				-0.0576953		142.61	-0.0428141		142.61	-0.0394983		142.61	-0.0449627		142.61	-0.0319586		142.61	-0.0332133
142.8				-0.0566227		142.8	-0.0428163		142.8	-0.029052		142.8	-0.0351104		142.8	-0.0262643		142.8	-0.0376135
143				-0.0614277		143	-0.0293878		143	-0.0261435		143	-0.037432		143	-0.0195448		143	-0.033372
143.19				-0.061695		143.19	-0.0374305		143.19	-0.0331622		143.19	-0.0388158		143.19	-0.0241222		143.19	-0.0309196
143.41				-0.0576492		143.41	-0.0381026		143.41	-0.025851		143.41	-0.0381051		143.41	-0.0214085		143.41	-0.0399894
143.61				-0.0542633		143.61	-0.0393256		143.61	-0.034611		143.61	-0.0396827		143.61	-0.0274038		143.61	-0.0383876
143.8				-0.0583494		143.8	-0.0424574		143.8	-0.0407885		143.8	-0.0381562		143.8	-0.031141		143.8	-0.0335793
144				-0.0596782		144	-0.0397445		144	-0.0544562		144	-0.0393784		144	-0.0280867		144	-0.0296419
144.21				-0.0548816		144.21	-0.0339515		144.21	-0.0272947		144.21	-0.0360313		144.21	-0.0219817		144.21	-0.0362625
144.41				-0.0598833		144.41	-0.0434357		144.41	-0.0370492		144.41	-0.0382938		144.41	-0.023128		144.41	-0.0344276
144.61				-0.0598689		144.61	-0.0332624		144.61	-0.0362712		144.61	-0.0339553		144.61	-0.027722		144.61	-0.0361185
144.81				-0.0582781		144.81	-0.0357939		144.81	-0.0321762		144.81	-0.034749		144.81	-0.0258108		144.81	-0.0280604
145				-0.0590477		145	-0.0375594		145	-0.0320393		145	-0.0355759		145	-0.0287309		145	-0.02881
145.2				-0.0583337		145.2	-0.0444764		145.2	-0.0383716		145.2	-0.0367183		145.2	-0.0272584		145.2	-0.0375735
145.41				-0.0626037		145.41	-0.0315154		145.41	-0.0342184		145.41	-0.0345859		145.41	-0.0243515		145.41	-0.0339744
145.61				-0.0598199		145.61	-0.043612		145.61	-0.043505		145.61	-0.0387842		145.61	-0.0280404		145.61	-0.0284928
145.8				-0.0612316		145.8	-0.043301		145.8	-0.0394994		145.8	-0.041212		145.8	-0.0349402		145.8	-0.0350188
146				-0.0607653		146	-0.0383299		146	-0.0290859		146	-0.0376117		146	-0.0273206		146	-0.0424014
146.2				-0.0574988		146.2	-0.0357487		146.2	-0.0342856		146.2	-0.0359058		146.2	-0.0310446		146.2	-0.0374631
146.39				-0.0561471		146.39	-0.0359507		146.39	-0.0414544		146.39	-0.0412636		146.39	-0.0341928		146.39	-0.0304272
146.61				-0.0583714		146.61	-0.0321465		146.61	-0.0234007		146.61	-0.0319047		146.61	-0.0228258		146.61	-0.0381811
146.81				-0.0585194		146.81	-0.0411461		146.81	-0.0363366		146.81	-0.0383891		146.81	-0.0300884		146.81	-0.0309028
147				-0.0604535		147	-0.0418336		147	-0.0460735		147	-0.0443026		147	-0.0368967		147	-0.0360123
147.2				-0.0632353		147.2	-0.0364391		147.2	-0.0352459		147.2	-0.035035		147.2	-0.0280954		147.2	-0.0318212
147.4				-0.058218		147.4	-0.0371957		147.4	-0.0280679		147.4	-0.0355925		147.4	-0.0272053		147.4	-0.0357894
147.59				-0.0586582		147.59	-0.0387151		147.59	-0.0406171		147.59	-0.0411251		147.59	-0.0328789		147.59	-0.0372637
147.79				-0.0569755		147.79	-0.0498268		147.79	-0.0523385		147.79	-0.0434324		147.79	-0.0344266		147.79	-0.0324291
148.01				-0.0599968		148.01	-0.040641		148.01	-0.0360022		148.01	-0.0433933		148.01	-0.0317856		148.01	-0.0283404
148.2				-0.0648613		148.2	-0.0402248		148.2	-0.0377553		148.2	-0.0410455		148.2	-0.0332908		148.2	-0.0315017
148.39				-0.0583002		148.39	-0.0437396		148.39	-0.0414533		148.39	-0.0394693		148.39	-0.0313169		148.39	-0.0323618
148.61				-0.0565296		148.61	-0.0362976		148.61	-0.0352713		148.61	-0.0377877		148.61	-0.0285508		148.61	-0.0348254
148.79				-0.0582828		148.79	-0.0417297		148.79	-0.0376969		148.79	-0.0438373		148.79	-0.0338156		148.79	-0.0289334
149.01				-0.0599481		149.01	-0.0405575		149.01	-0.0314128		149.01	-0.0375286		149.01	-0.0239406		149.01	-0.0366973
149.21				-0.0555267		149.21	-0.0418353		149.21	-0.0401994		149.21	-0.0364194		149.21	-0.0318109		149.21	-0.0328842
149.4				-0.059644		149.4	-0.0426918		149.4	-0.0437678		149.4	-0.0402866		149.4	-0.0317085		149.4	-0.0290049
149.6				-0.0651836		149.6	-0.0439597		149.6	-0.0478031		149.6	-0.0406891		149.6	-0.0341936		149.6	-0.0356077
149.81				-0.058985		149.81	-0.0357953		149.81	-0.0257192		149.81	-0.0371826		149.81	-0.026321		149.81	-0.0387736
150.01				-0.0611448		150.01	-0.0430808		150.01	-0.0385771		150.01	-0.0427741		150.01	-0.0301331		150.01	-0.0345832
150.21				-0.0596155		150.21	-0.0400272		150.21	-0.0405406		150.21	-0.0361692		150.21	-0.0314799		150.21	-0.0308848
150.41				-0.0588618		150.41	-0.037817		150.41	-0.0297824		150.41	-0.0330295		150.41	-0.0296188		150.41	-0.0327743
150.6				-0.0637611		150.6	-0.0408664		150.6	-0.0264586		150.6	-0.0396296		150.6	-0.0261845		150.6	-0.0366036
150.8				-0.0615895		150.8	-0.0436853		150.8	-0.0453488		150.8	-0.0419222		150.8	-0.0307708		150.8	-0.0360844
151.01				-0.0601262		151.01	-0.03746		151.01	-0.0321381		151.01	-0.0386961		151.01	-0.0231946		151.01	-0.0368835
151.21				-0.0629927		151.21	-0.0461526		151.21	-0.037132		151.21	-0.0383213		151.21	-0.031935		151.21	-0.0300152
151.41				-0.0638606		151.41	-0.0405161		151.41	-0.0347842		151.41	-0.0377626		151.41	-0.027748		151.41	-0.0377162
151.6				-0.0619152		151.6	-0.0382991		151.6	-0.0324037		151.6	-0.0397993		151.6	-0.0303745		151.6	-0.0419232
151.8				-0.0627718		151.8	-0.0406861		151.8	-0.0344604		151.8	-0.043111		151.8	-0.0277687		151.8	-0.0330104
152.01				-0.0590023		152.01	-0.0438122		152.01	-0.0526883		152.01	-0.0441011		152.01	-0.0315425		152.01	-0.0295921
152.19				-0.0595686		152.19	-0.0420612		152.19	-0.0409109		152.19	-0.0403644		152.19	-0.0307677		152.19	-0.0343715
152.41				-0.0659261		152.41	-0.0430525		152.41	-0.0409449		152.41	-0.0393558		152.41	-0.0287963		152.41	-0.0331436
152.61				-0.0636116		152.61	-0.0434851		152.61	-0.0543672		152.61	-0.0457444		152.61	-0.0297132		152.61	-0.0343505
152.79				-0.0649876		152.79	-0.0453021		152.79	-0.0482446		152.79	-0.0413085		152.79	-0.034016		152.79	-0.0272807
153				-0.062621		153	-0.036185		153	-0.0269753		153	-0.0395762		153	-0.025882		153	-0.0358435
153.21				-0.0635931		153.21	-0.0453537		153.21	-0.0431124		153.21	-0.0435912		153.21	-0.03263		153.21	-0.0349897
153.39				-0.0605676		153.39	-0.0462924		153.39	-0.0539612		153.39	-0.0408882		153.39	-0.0313048		153.39	-0.0304179
153.61				-0.0555543		153.61	-0.0414072		153.61	-0.0343178		153.61	-0.0391789		153.61	-0.0293662		153.61	-0.0317947
153.8				-0.0611652		153.8	-0.0387602		153.8	-0.0343033		153.8	-0.0395426		153.8	-0.025221		153.8	-0.0321525
153.99				-0.0620737		153.99	-0.0488988		153.99	-0.0389594		153.99	-0.0440561		153.99	-0.0337393		153.99	-0.036392
154.21				-0.0601692		154.21	-0.0308454		154.21	-0.0352779		154.21	-0.0352849		154.21	-0.0271478		154.21	-0.0332246
154.39				-0.0608344		154.39	-0.0359683		154.39	-0.0297536		154.39	-0.0353757		154.39	-0.0276435		154.39	-0.0314609
154.6				-0.0634105		154.6	-0.0461712		154.6	-0.0403412		154.6	-0.0378824		154.6	-0.033008		154.6	-0.0333575
154.81				-0.0600172		154.81	-0.0399178		154.81	-0.0268575		154.81	-0.0354339		154.81	-0.0261904		154.81	-0.0397721
155				-0.0597618		155	-0.0435364		155	-0.0437996		155	-0.0382534		155	-0.0321504		155	-0.0329037
155.2				-0.0619647		155.2	-0.0423185		155.2	-0.0484058		155.2	-0.0367626		155.2	-0.0255572		155.2	-0.0332538
155.41				-0.0592471		155.41	-0.034555		155.41	-0.0276786		155.41	-0.0331527		155.41	-0.0227469		155.41	-0.0435235
155.59				-0.0584942		155.59	-0.0396369		155.59	-0.0254005		155.59	-0.0373363		155.59	-0.0274377		155.59	-0.0367488
155.81				-0.0603477		155.81	-0.0419275		155.81	-0.0444555		155.81	-0.0392129		155.81	-0.0244829		155.81	-0.0375494
156.01				-0.0631539		156.01	-0.0353186		156.01	-0.0289927		156.01	-0.0352898		156.01	-0.0278268		156.01	-0.0339515
156.19				-0.0591918		156.19	-0.0355883		156.19	-0.0253955		156.19	-0.0321161		156.19	-0.0230882		156.19	-0.0383236
156.4				-0.0609677		156.4	-0.0450481		156.4	-0.0473759		156.4	-0.0439597		156.4	-0.0332821		156.4	-0.0364981
156.61				-0.0611201		156.61	-0.0321829		156.61	-0.039759		156.61	-0.0377293		156.61	-0.0250694		156.61	-0.0338923
156.79				-0.0596242		156.79	-0.0324695		156.79	-0.0311861		156.79	-0.0363291		156.79	-0.0265826		156.79	-0.0314585
157.01				-0.0600563		157.01	-0.0417132		157.01	-0.0406403		157.01	-0.039215		157.01	-0.0288999		157.01	-0.0398279
157.2				-0.0600656		157.2	-0.0335346		157.2	-0.0388036		157.2	-0.0357433		157.2	-0.0266777		157.2	-0.0382867
157.39				-0.0563423		157.39	-0.0331598		157.39	-0.0370009		157.39	-0.0363911		157.39	-0.0279645		157.39	-0.0359234
157.61				-0.0595277		157.61	-0.0507909		157.61	-0.0461365		157.61	-0.0441864		157.61	-0.0295091		157.61	-0.0330186
157.81				-0.0598863		157.81	-0.0359495		157.81	-0.0311983		157.81	-0.0350567		157.81	-0.0249726		157.81	-0.0411579
158.01				-0.0594614		158.01	-0.0443558		158.01	-0.043661		158.01	-0.0431023		158.01	-0.0338171		158.01	-0.0325665
158.21				-0.0601203		158.21	-0.0438491		158.21	-0.0572703		158.21	-0.0404533		158.21	-0.029724		158.21	-0.0303572
158.39				-0.0618992		158.39	-0.0505109		158.39	-0.0429677		158.39	-0.040843		158.39	-0.0359042		158.39	-0.033071
158.59				-0.0606866		158.59	-0.0370652		158.59	-0.0286081		158.59	-0.0405231		158.59	-0.0261426		158.59	-0.0417053
158.81				-0.0595328		158.81	-0.0482771		158.81	-0.0491973		158.81	-0.0469554		158.81	-0.0347875		158.81	-0.0342838
158.99				-0.0617976		158.99	-0.0464332		158.99	-0.0554228		158.99	-0.04275		158.99	-0.0326879		158.99	-0.0316859
159.21				-0.0614118		159.21	-0.0417132		159.21	-0.0294643		159.21	-0.037501		159.21	-0.0313485		159.21	-0.0360648
159.4				-0.0634362		159.4	-0.0435364		159.4	-0.0379362		159.4	-0.0439061		159.4	-0.0326777		159.4	-0.036348
159.59				-0.0607688		159.59	-0.0475899		159.59	-0.0454053		159.59	-0.0417553		159.59	-0.0341286		159.59	-0.0353699
159.81				-0.0611712		159.81	-0.0361618		159.81	-0.0354352		159.81	-0.0419315		159.81	-0.0299276		159.81	-0.036693
160.01				-0.0609449		160.01	-0.0432663		160.01	-0.0399896		160.01	-0.0448179		160.01	-0.0358706		160.01	-0.0286219
160.2				-0.0660603		160.2	-0.0447147		160.2	-0.0396115		160.2	-0.0450058		160.2	-0.0321577		160.2	-0.0330203
160.41				-0.0621954		160.41	-0.0434608		160.41	-0.034245		160.41	-0.0365331		160.41	-0.0279509		160.41	-0.0341618
160.59				-0.0613829		160.59	-0.0398017		160.59	-0.0349223		160.59	-0.0413067		160.59	-0.0295725		160.59	-0.0346221
160.8				-0.0608504		160.8	-0.0465355		160.8	-0.0513599		160.8	-0.0433707		160.8	-0.0352314		160.8	-0.0345287
161.01				-0.0648622		161.01	-0.0374373		161.01	-0.0280952		161.01	-0.0347293		161.01	-0.0237411		161.01	-0.039793
161.19				-0.0626279		161.19	-0.036109		161.19	-0.0337675		161.19	-0.0391209		161.19	-0.0312775		161.19	-0.0349015
161.4				-0.0652315		161.4	-0.0418618		161.4	-0.0527381		161.4	-0.0453539		161.4	-0.0353519		161.4	-0.0324071
161.6				-0.0631789		161.6	-0.0349454		161.6	-0.0302922		161.6	-0.0409762		161.6	-0.028809		161.6	-0.0405329
161.79				-0.0622766		161.79	-0.0397772		161.79	-0.0285199		161.79	-0.0403129		161.79	-0.0267794		161.79	-0.0443016
161.99				-0.0612504		161.99	-0.0431685		161.99	-0.0432347		161.99	-0.0411019		161.99	-0.0303191		161.99	-0.0293471
162.21				-0.0607772		162.21	-0.0387976		162.21	-0.0392091		162.21	-0.0393561		162.21	-0.0301633		162.21	-0.0369184
162.4				-0.0635837		162.4	-0.0373716		162.4	-0.0277526		162.4	-0.0385953		162.4	-0.0328446		162.4	-0.0349544
162.6				-0.0627126		162.6	-0.0469523		162.6	-0.0394471		162.6	-0.0465539		162.6	-0.0360052		162.6	-0.0363154
162.8				-0.0634579		162.8	-0.0383526		162.8	-0.0395803		162.8	-0.0435299		162.8	-0.0315399		162.8	-0.0405206
162.99				-0.0629404		162.99	-0.033371		162.99	-0.039275		162.99	-0.0379341		162.99	-0.0226746		162.99	-0.0364739
163.21				-0.0645133		163.21	-0.0437001		163.21	-0.0400019		163.21	-0.0418836		163.21	-0.0349464		163.21	-0.0355386
163.41				-0.0640244		163.41	-0.0383808		163.41	-0.0240465		163.41	-0.0375719		163.41	-0.0249191		163.41	-0.0383655
163.6				-0.0603948		163.6	-0.033057		163.6	-0.0331043		163.6	-0.0371382		163.6	-0.0244111		163.6	-0.0416897
163.81				-0.0623249		163.81	-0.0494118		163.81	-0.0516429		163.81	-0.0438324		163.81	-0.0341157		163.81	-0.031778
164				-0.0635241		164	-0.040418		164	-0.0399494		164	-0.0407177		164	-0.0288723		164	-0.0323197
164.2				-0.061331		164.2	-0.0389813		164.2	-0.0272433		164.2	-0.0361308		164.2	-0.0240967		164.2	-0.0357948
164.41				-0.0611654		164.41	-0.0471942		164.41	-0.0526292		164.41	-0.0427042		164.41	-0.03604		164.41	-0.0332868
164.59				-0.0654391		164.59	-0.0469673		164.59	-0.0573059		164.59	-0.0449827		164.59	-0.0401576		164.59	-0.0286148
164.8				-0.0615259		164.8	-0.0360586		164.8	-0.034226		164.8	-0.0397075		164.8	-0.0297904		164.8	-0.0351339
165				-0.061029		165	-0.0382236		165	-0.0340639		165	-0.0402822		165	-0.0306852		165	-0.0349619
165.2				-0.0641536		165.2	-0.0439675		165.2	-0.0362625		165.2	-0.0426345		165.2	-0.0298955		165.2	-0.0338901
165.41				-0.0610799		165.41	-0.033717		165.41	-0.0389072		165.41	-0.0371909		165.41	-0.0264776		165.41	-0.036473
165.61				-0.0617601		165.61	-0.0407771		165.61	-0.0451025		165.61	-0.0467841		165.61	-0.0397206		165.61	-0.0307247
165.81				-0.0610157		165.81	-0.0421648		165.81	-0.0305536		165.81	-0.0398818		165.81	-0.0277071		165.81	-0.0373393
166				-0.0601938		166	-0.0347735		166	-0.0343405		166	-0.0368061		166	-0.0260835		166	-0.0400202
166.2				-0.0646556		166.2	-0.0354104		166.2	-0.0512884		166.2	-0.0413685		166.2	-0.0328763		166.2	-0.0320513
166.4				-0.0633414		166.4	-0.0439287		166.4	-0.0475419		166.4	-0.0489768		166.4	-0.0314791		166.4	-0.0295596
166.61				-0.0621081		166.61	-0.0400333		166.61	-0.0270084		166.61	-0.0401859		166.61	-0.0252247		166.61	-0.0411992
166.81				-0.0571095		166.81	-0.0446799		166.81	-0.0484278		166.81	-0.0451871		166.81	-0.0333709		166.81	-0.0334332
167				-0.0606128		167	-0.0481495		167	-0.0563095		167	-0.0473645		167	-0.0353777		167	-0.0307652
167.2				-0.0656443		167.2	-0.0331625		167.2	-0.0344134		167.2	-0.0404212		167.2	-0.0259978		167.2	-0.037492
167.4				-0.060236		167.4	-0.0402372		167.4	-0.0318236		167.4	-0.0460466		167.4	-0.030299		167.4	-0.0363323
167.59				-0.0643901		167.59	-0.0406618		167.59	-0.0490037		167.59	-0.0408945		167.59	-0.029177		167.59	-0.035825
167.81				-0.0568832		167.81	-0.0346917		167.81	-0.038951		167.81	-0.0354012		167.81	-0.0249369		167.81	-0.0437673
168				-0.0602477		168	-0.0323187		168	-0.0304571		168	-0.0314933		168	-0.0254127		168	-0.0320521
168.2				-0.062846		168.2	-0.0463095		168.2	-0.0418468		168.2	-0.0436894		168.2	-0.0333298		168.2	-0.038339
168.4				-0.0595885		168.4	-0.0373619		168.4	-0.0380894		168.4	-0.0384128		168.4	-0.0260623		168.4	-0.0419574
168.59				-0.0637116		168.59	-0.035347		168.59	-0.0415163		168.59	-0.0427072		168.59	-0.0258404		168.59	-0.0385114
168.79				-0.0628151		168.79	-0.0374782		168.79	-0.0443032		168.79	-0.0456517		168.79	-0.0316015		168.79	-0.0350658
169.01				-0.0575963		169.01	-0.037131		169.01	-0.0313997		169.01	-0.0385373		169.01	-0.0263887		169.01	-0.0406403
169.2				-0.061061		169.2	-0.036555		169.2	-0.0347994		169.2	-0.039032		169.2	-0.0261339		169.2	-0.0423009
169.4				-0.0653552		169.4	-0.0458869		169.4	-0.0554634		169.4	-0.0436679		169.4	-0.0369935		169.4	-0.0346163
169.6				-0.0659131		169.6	-0.0421841		169.6	-0.0487312		169.6	-0.0421021		169.6	-0.0374474		169.6	-0.0346493
169.79				-0.0658727		169.79	-0.0384781		169.79	-0.030128		169.79	-0.0423359		169.79	-0.0246133		169.79	-0.0406668
170.01				-0.0631775		170.01	-0.048136		170.01	-0.0528551		170.01	-0.0457421		170.01	-0.0326657		170.01	-0.0376316
170.21				-0.0611008		170.21	-0.0343646		170.21	-0.0421603		170.21	-0.0434854		170.21	-0.0293213		170.21	-0.033486
170.4				-0.0640316		170.4	-0.0411591		170.4	-0.0357466		170.4	-0.0419893		170.4	-0.0297543		170.4	-0.034406
170.6				-0.0670797		170.6	-0.0451646		170.6	-0.0381824		170.6	-0.0490781		170.6	-0.0349978		170.6	-0.0339628
170.8				-0.0664173		170.8	-0.0443564		170.8	-0.0478147		170.8	-0.0476512		170.8	-0.0362158		170.8	-0.033621
170.99				-0.0613543		170.99	-0.0356905		170.99	-0.0388118		170.99	-0.0432356		170.99	-0.0324962		170.99	-0.0321357
171.21				-0.0614953		171.21	-0.0434873		171.21	-0.0417518		171.21	-0.0478766		171.21	-0.0357132		171.21	-0.0345748
171.4				-0.0669027		171.4	-0.0488059		171.4	-0.037115		171.4	-0.0482435		171.4	-0.0307741		171.4	-0.0343814
171.6				-0.0670045		171.6	-0.0404204		171.6	-0.0329171		171.6	-0.0459439		171.6	-0.0296077		171.6	-0.0421871
171.8				-0.063886		171.8	-0.041381		171.8	-0.0485354		171.8	-0.043398		171.8	-0.031241		171.8	-0.0330157
172				-0.0613638		172	-0.0448784		172	-0.0471461		172	-0.0412123		172	-0.0333116		172	-0.0326407
172.21				-0.0650117		172.21	-0.0379568		172.21	-0.0282508		172.21	-0.0398438		172.21	-0.025361		172.21	-0.0441722
172.41				-0.0678942		172.41	-0.0482898		172.41	-0.0471753		172.41	-0.0453563		172.41	-0.0350202		172.41	-0.0325739
172.6				-0.0626109		172.6	-0.0478861		172.6	-0.057637		172.6	-0.0439173		172.6	-0.0400094		172.6	-0.0346791
172.8				-0.0671221		172.8	-0.0379591		172.8	-0.034797		172.8	-0.0430347		172.8	-0.0295619		172.8	-0.0359638
173				-0.063855		173	-0.0424966		173	-0.0337851		173	-0.0381753		173	-0.0298549		173	-0.0380148
173.19				-0.0685118		173.19	-0.0476757		173.19	-0.0432849		173.19	-0.0416284		173.19	-0.0308489		173.19	-0.0336015
173.41				-0.0632332		173.41	-0.0367833		173.41	-0.0430833		173.41	-0.0425518		173.41	-0.03193		173.41	-0.0398469
173.6				-0.0637281		173.6	-0.0362784		173.6	-0.0381669		173.6	-0.0355833		173.6	-0.0295133		173.6	-0.0378803
173.8				-0.0632547		173.8	-0.0428641		173.8	-0.0412087		173.8	-0.0466155		173.8	-0.0342784		173.8	-0.0355545
174				-0.0624281		174	-0.0431956		174	-0.0397303		174	-0.0446655		174	-0.0283781		174	-0.038431
174.19				-0.0639238		174.19	-0.0397857		174.19	-0.0445445		174.19	-0.0406963		174.19	-0.0277355		174.19	-0.0409912
174.39				-0.0650327		174.39	-0.040116		174.39	-0.0471272		174.39	-0.0418117		174.39	-0.0306097		174.39	-0.0347091
174.61				-0.0631411		174.61	-0.038562		174.61	-0.0269849		174.61	-0.0414461		174.61	-0.0263218		174.61	-0.0386932
174.8				-0.0620138		174.8	-0.037085		174.8	-0.030262		174.8	-0.0440987		174.8	-0.0256761		174.8	-0.0424019
175				-0.0621845		175	-0.0437525		175	-0.0524784		175	-0.0481104		175	-0.0305123		175	-0.0297947
175.2				-0.0652697		175.2	-0.0411737		175.2	-0.0549795		175.2	-0.045748		175.2	-0.0343034		175.2	-0.0359366
175.39				-0.062514		175.39	-0.0419578		175.39	-0.0312185		175.39	-0.0386239		175.39	-0.0244209		175.39	-0.0361124
175.59				-0.0645169		175.59	-0.0401267		175.59	-0.0399235		175.59	-0.0412427		175.59	-0.0263218		175.59	-0.0390497
175.81				-0.0643982		175.81	-0.0361591		175.81	-0.0452422		175.81	-0.0376753		175.81	-0.0259886		175.81	-0.0366767
176				-0.0618148		176	-0.0329712		176	-0.0367601		176	-0.0372668		176	-0.0275134		176	-0.0345685
176.2				-0.0633829		176.2	-0.0404203		176.2	-0.037873		176.2	-0.042509		176.2	-0.0335706		176.2	-0.03203
176.4				-0.061326		176.4	-0.0461117		176.4	-0.0453361		176.4	-0.0440323		176.4	-0.0306795		176.4	-0.0409928
176.59				-0.0650431		176.59	-0.0372033		176.59	-0.0398599		176.59	-0.0451661		176.59	-0.0309683		176.59	-0.0441018
176.81				-0.0643876		176.81	-0.0403182		176.81	-0.0426218		176.81	-0.046704		176.81	-0.0376358		176.81	-0.0309782
177.01				-0.0622632		177.01	-0.0391741		177.01	-0.0407692		177.01	-0.039384		177.01	-0.0266136		177.01	-0.0389485
177.2				-0.0639084		177.2	-0.0395025		177.2	-0.0320564		177.2	-0.0402637		177.2	-0.0264311		177.2	-0.0411038
177.4				-0.0615861		177.4	-0.037553		177.4	-0.0514467		177.4	-0.0454806		177.4	-0.0322727		177.4	-0.0343139
177.61				-0.0624765		177.61	-0.0439788		177.61	-0.0531863		177.61	-0.0475801		177.61	-0.0358223		177.61	-0.0309383
177.79				-0.0635315		177.79	-0.0409242		177.79	-0.0386842		177.79	-0.0428281		177.79	-0.0323915		177.79	-0.0375588
178.01				-0.0632446		178.01	-0.045987		178.01	-0.0434022		178.01	-0.046105		178.01	-0.0328758		178.01	-0.0342776
178.21				-0.0627347		178.21	-0.0405556		178.21	-0.0425139		178.21	-0.0414005		178.21	-0.029947		178.21	-0.0384014
178.4				-0.0606518		178.4	-0.0358631		178.4	-0.0366146		178.4	-0.0407324		178.4	-0.0330115		178.4	-0.0325983
178.6				-0.0622456		178.6	-0.0400884		178.6	-0.0353189		178.6	-0.0384026		178.6	-0.0297179		178.6	-0.0358669
178.81				-0.0643621		178.81	-0.0458498		178.81	-0.0528534		178.81	-0.0448128		178.81	-0.0362265		178.81	-0.0356583
179.01				-0.0638701		179.01	-0.0322212		179.01	-0.0438772		179.01	-0.0372624		179.01	-0.0283583		179.01	-0.0420997
179.2				-0.0618453		179.2	-0.031733		179.2	-0.033664		179.2	-0.037933		179.2	-0.0265912		179.2	-0.0352794
179.41				-0.0626131		179.41	-0.0463404		179.41	-0.0384539		179.41	-0.0462877		179.41	-0.0325114		179.41	-0.0370864
179.6				-0.0631104		179.6	-0.0402053		179.6	-0.0388129		179.6	-0.0414213		179.6	-0.0315072		179.6	-0.0395713
179.8				-0.0627484		179.8	-0.0354159		179.8	-0.0401646		179.8	-0.0409209		179.8	-0.0337542		179.8	-0.0375156
179.99				-0.0604691		179.99	-0.0383426		179.99	-0.0438663		179.99	-0.0408866		179.99	-0.0335991		179.99	-0.035634
180.21				-0.0609064		180.21	-0.0390195		180.21	-0.0363886		180.21	-0.0395186		180.21	-0.0284881		180.21	-0.0376199
180.4				-0.0605045		180.4	-0.0412646		180.4	-0.0327996		180.4	-0.0417749		180.4	-0.026642		180.4	-0.0461646
180.6				-0.0675273		180.6	-0.0439065		180.6	-0.04753		180.6	-0.0496827		180.6	-0.0368554		180.6	-0.0314056
180.8				-0.0622334		180.8	-0.0400506		180.8	-0.0456695		180.8	-0.0448909		180.8	-0.0342635		180.8	-0.0349214
180.99				-0.0659042		180.99	-0.0403443		180.99	-0.0273466		180.99	-0.0427449		180.99	-0.0262273		180.99	-0.0420698
181.19				-0.0645635		181.19	-0.0460914		181.19	-0.0383708		181.19	-0.0396056		181.19	-0.0289373		181.19	-0.044299
181.41				-0.0645691		181.41	-0.039773		181.41	-0.0489771		181.41	-0.0433165		181.41	-0.0320501		181.41	-0.0399306
181.6				-0.0682185		181.6	-0.0418917		181.6	-0.034787		181.6	-0.0409923		181.6	-0.028775		181.6	-0.0411138
181.8				-0.0656528		181.8	-0.0458089		181.8	-0.0297709		181.8	-0.0432403		181.8	-0.0334657		181.8	-0.0365961
182				-0.0630656		182	-0.0430813		182	-0.0505608		182	-0.044566		182	-0.0334116		182	-0.0333475
182.19				-0.0624213		182.19	-0.044692		182.19	-0.0403843		182.19	-0.0405118		182.19	-0.0305864		182.19	-0.0393415
182.39				-0.0650316		182.39	-0.0390624		182.39	-0.0387178		182.39	-0.0462229		182.39	-0.0322528		182.39	-0.0348177
182.61				-0.0632208		182.61	-0.0428819		182.61	-0.0371776		182.61	-0.0426682		182.61	-0.035873		182.61	-0.0375451
182.8				-0.065957		182.8	-0.0380251		182.8	-0.0392317		182.8	-0.0411303		182.8	-0.026694		182.8	-0.0437405
183				-0.0667719		183	-0.0443837		183	-0.0546166		183	-0.0445005		183	-0.0339053		183	-0.0325493
183.21				-0.0617182		183.21	-0.0513362		183.21	-0.0513305		183.21	-0.0481548		183.21	-0.0364436		183.21	-0.0328245
183.39				-0.0696453		183.39	-0.0435367		183.39	-0.0442625		183.39	-0.0413194		183.39	-0.0326003		183.39	-0.0390822
183.61				-0.0641045		183.61	-0.0482346		183.61	-0.0435176		183.61	-0.0420934		183.61	-0.0346239		183.61	-0.0335298
183.81				-0.0651952		183.81	-0.0454284		183.81	-0.0562843		183.81	-0.0454627		183.81	-0.0372086		183.81	-0.0386003
184				-0.0661187		184	-0.0373335		184	-0.0381391		184	-0.0441375		184	-0.0346828		184	-0.0347449
184.2				-0.0645486		184.2	-0.0405218		184.2	-0.0317844		184.2	-0.043849		184.2	-0.0305037		184.2	-0.0389629
184.41				-0.0640795		184.41	-0.0469042		184.41	-0.0427379		184.41	-0.0457833		184.41	-0.032788		184.41	-0.03458
184.59				-0.0632429		184.59	-0.0406491		184.59	-0.0551657		184.59	-0.0438624		184.59	-0.0330165		184.59	-0.0348319
184.81				-0.0662318		184.81	-0.0433772		184.81	-0.0388748		184.81	-0.0435704		184.81	-0.0341757		184.81	-0.0328381
185.02				-0.0639231		185.02	-0.0454858		185.02	-0.0370452		185.02	-0.0459804		185.02	-0.0317784		185.02	-0.0383303
185.2				-0.0639288		185.2	-0.0437962		185.2	-0.0360789		185.2	-0.0454666		185.2	-0.0302183		185.2	-0.0371202
185.41				-0.0649459		185.41	-0.0404332		185.41	-0.0386054		185.41	-0.0448096		185.41	-0.029799		185.41	-0.037983
185.61				-0.0671423		185.61	-0.0440717		185.61	-0.051675		185.61	-0.0440009		185.61	-0.0329531		185.61	-0.0295068
185.81				-0.0628232		185.81	-0.0383719		185.81	-0.0369724		185.81	-0.0387854		185.81	-0.0259884		185.81	-0.0396937
186.01				-0.0672461		186.01	-0.0432469		186.01	-0.0405314		186.01	-0.0395529		186.01	-0.031053		186.01	-0.0413597
186.19				-0.0622872		186.19	-0.0364831		186.19	-0.0365134		186.19	-0.0364437		186.19	-0.0279365		186.19	-0.0423447
186.39				-0.0656019		186.39	-0.0478182		186.39	-0.0537608		186.39	-0.0451729		186.39	-0.0324038		186.39	-0.0372783
186.61				-0.0600858		186.61	-0.0342178		186.61	-0.0306247		186.61	-0.0390344		186.61	-0.0276395		186.61	-0.0352182
186.79				-0.0647482		186.79	-0.0407746		186.79	-0.0431443		186.79	-0.0396628		186.79	-0.0266184		186.79	-0.0439061
187.01				-0.0673784		187.01	-0.0408965		187.01	-0.0387508		187.01	-0.0416827		187.01	-0.0283027		187.01	-0.0382198
187.2				-0.0611013		187.2	-0.0354621		187.2	-0.0381597		187.2	-0.0401334		187.2	-0.0324306		187.2	-0.0389416
187.39				-0.0623337		187.39	-0.0339235		187.39	-0.0308341		187.39	-0.0395582		187.39	-0.0277815		187.39	-0.0396314
187.6				-0.0675728		187.6	-0.0434756		187.6	-0.0451126		187.6	-0.0418809		187.6	-0.0332078		187.6	-0.0401137
187.79				-0.0647304		187.79	-0.0445508		187.79	-0.0418041		187.79	-0.0415026		187.79	-0.0291641		187.79	-0.0392999
188.01				-0.065125		188.01	-0.0422561		188.01	-0.0518145		188.01	-0.0458485		188.01	-0.0402033		188.01	-0.0325058
188.21				-0.0667877		188.21	-0.0440611		188.21	-0.041164		188.21	-0.0426099		188.21	-0.0315208		188.21	-0.0373194
188.4				-0.0621878		188.4	-0.0390424		188.4	-0.0302234		188.4	-0.0424897		188.4	-0.024527		188.4	-0.0427721
188.59				-0.0605851		188.59	-0.0358535		188.59	-0.0384342		188.59	-0.0431748		188.59	-0.0240398		188.59	-0.0428202
188.81				-0.0634935		188.81	-0.0443045		188.81	-0.0508567		188.81	-0.0445682		188.81	-0.0372628		188.81	-0.0322648
188.99				-0.0648037		188.99	-0.0418455		188.99	-0.040724		188.99	-0.0431747		188.99	-0.0305129		188.99	-0.0373386
189.21				-0.0666721		189.21	-0.0456184		189.21	-0.0415868		189.21	-0.045666		189.21	-0.0340282		189.21	-0.0345452
189.41				-0.0672374		189.41	-0.0390132		189.41	-0.0554214		189.41	-0.0468248		189.41	-0.0327234		189.41	-0.0369171
189.6				-0.0628835		189.6	-0.0379681		189.6	-0.0392554		189.6	-0.0394198		189.6	-0.026777		189.6	-0.0372087
189.8				-0.0612524		189.8	-0.0374263		189.8	-0.0319205		189.8	-0.0388908		189.8	-0.028866		189.8	-0.0358597
190.01				-0.0641693		190.01	-0.0493567		190.01	-0.0472823		190.01	-0.0495267		190.01	-0.035256		190.01	-0.0403545
190.19				-0.0650302		190.19	-0.0403617		190.19	-0.0594424		190.19	-0.044469		190.19	-0.0356871		190.19	-0.0391703
190.41				-0.0633458		190.41	-0.0392017		190.41	-0.0516916		190.41	-0.0485811		190.41	-0.0351997		190.41	-0.0298747
190.62				-0.0617774		190.62	-0.0445235		190.62	-0.0408271		190.62	-0.0413586		190.62	-0.0317101		190.62	-0.0373723
190.79				-0.0641648		190.79	-0.0444701		190.79	-0.0498265		190.79	-0.0505551		190.79	-0.0378581		190.79	-0.0360084
191.01				-0.0620345		191.01	-0.0349297		191.01	-0.0396081		191.01	-0.0427256		191.01	-0.0302103		191.01	-0.0338154
191.21				-0.0671105		191.21	-0.0487039		191.21	-0.0491185		191.21	-0.0449128		191.21	-0.0390845		191.21	-0.035186
191.41				-0.0667112		191.41	-0.0389723		191.41	-0.0337021		191.41	-0.0425452		191.41	-0.0280561		191.41	-0.0425118
191.61				-0.065561		191.61	-0.0417729		191.61	-0.0493002		191.61	-0.0435097		191.61	-0.0324991		191.61	-0.0378053
191.8				-0.0631094		191.8	-0.045603		191.8	-0.0547384		191.8	-0.0471006		191.8	-0.0358777		191.8	-0.0325897
192				-0.0665762		192	-0.0458409		192	-0.054865		192	-0.0463633		192	-0.0315517		192	-0.0347638
192.21				-0.0667867		192.21	-0.0406407		192.21	-0.0303623		192.21	-0.0425304		192.21	-0.0297606		192.21	-0.0376829
192.41				-0.0674394		192.41	-0.0513606		192.41	-0.0447696		192.41	-0.0423051		192.41	-0.0324759		192.41	-0.0425112
192.61				-0.0646464		192.61	-0.0389021		192.61	-0.0443993		192.61	-0.0446424		192.61	-0.0325002		192.61	-0.0363974
192.82				-0.0661432		192.82	-0.0425384		192.82	-0.0362723		192.82	-0.047329		192.82	-0.0335585		192.82	-0.0389598
192.99				-0.066837		192.99	-0.0407906		192.99	-0.0323819		192.99	-0.0415744		192.99	-0.0316831		192.99	-0.0413093
193.19				-0.0615245		193.19	-0.0492258		193.19	-0.0461864		193.19	-0.0494257		193.19	-0.0345005		193.19	-0.0372558
193.4				-0.0671555		193.4	-0.0399456		193.4	-0.0439629		193.4	-0.0415355		193.4	-0.0338435		193.4	-0.038327
193.61				-0.0673022		193.61	-0.0479602		193.61	-0.0431329		193.61	-0.0485145		193.61	-0.0395232		193.61	-0.0363948
193.81				-0.0714366		193.81	-0.0433005		193.81	-0.0399913		193.81	-0.0463604		193.81	-0.030286		193.81	-0.0424573
194				-0.067133		194	-0.0428244		194	-0.0337292		194	-0.0441804		194	-0.0312214		194	-0.0423501
194.2				-0.0695062		194.2	-0.0433378		194.2	-0.0534618		194.2	-0.0448883		194.2	-0.0343236		194.2	-0.0355371
194.41				-0.066142		194.41	-0.0476975		194.41	-0.0521737		194.41	-0.0473101		194.41	-0.037316		194.41	-0.0323164
194.59				-0.0668418		194.59	-0.0466205		194.59	-0.0396252		194.59	-0.0406692		194.59	-0.0349922		194.59	-0.0382606
194.8				-0.0640778		194.8	-0.0423149		194.8	-0.0392538		194.8	-0.0429488		194.8	-0.0290196		194.8	-0.0406449
195				-0.0661763		195	-0.0460802		195	-0.0529693		195	-0.0469092		195	-0.039979		195	-0.0336619
195.19				-0.0683754		195.19	-0.0501431		195.19	-0.0506156		195.19	-0.0513236		195.19	-0.0366092		195.19	-0.0346064
195.39				-0.0650447		195.39	-0.0402503		195.39	-0.0290992		195.39	-0.0467503		195.39	-0.0289754		195.39	-0.0404131
195.61				-0.0690896		195.61	-0.047694		195.61	-0.0489047		195.61	-0.047477		195.61	-0.03468		195.61	-0.0379326
195.79				-0.0647787		195.79	-0.0474957		195.79	-0.0573874		195.79	-0.0450021		195.79	-0.0344211		195.79	-0.0367582
196				-0.0633442		196	-0.0345355		196	-0.0313053		196	-0.0426349		196	-0.028896		196	-0.0366758
196.2				-0.0647068		196.2	-0.0488664		196.2	-0.0408912		196.2	-0.0471232		196.2	-0.0390725		196.2	-0.0345543
196.39				-0.0676967		196.39	-0.0460777		196.39	-0.0499003		196.39	-0.046204		196.39	-0.0364015		196.39	-0.0411117
196.59				-0.0683069		196.59	-0.0384538		196.59	-0.045188		196.59	-0.0443063		196.59	-0.0276183		196.59	-0.0447664
196.81				-0.0656597		196.81	-0.046729		196.81	-0.0476174		196.81	-0.0509856		196.81	-0.0370266		196.81	-0.0336353
197				-0.069215		197	-0.0459802		197	-0.0422322		197	-0.046513		197	-0.0380643		197	-0.037089
197.21				-0.0633929		197.21	-0.0433405		197.21	-0.0404336		197.21	-0.0442275		197.21	-0.0316249		197.21	-0.0338999
197.4				-0.0646159		197.4	-0.045731		197.4	-0.0503631		197.4	-0.0464354		197.4	-0.0358801		197.4	-0.0361638
197.59				-0.0686562		197.59	-0.0485462		197.59	-0.0490254		197.59	-0.046607		197.59	-0.0392896		197.59	-0.0341005
197.81				-0.0636944		197.81	-0.0396818		197.81	-0.0301326		197.81	-0.0394309		197.81	-0.0248596		197.81	-0.0388108
198.01				-0.0655256		198.01	-0.0488218		198.01	-0.044683		198.01	-0.0459106		198.01	-0.0353297		198.01	-0.0324994
198.21				-0.0658273		198.21	-0.0434638		198.21	-0.0397667		198.21	-0.0411967		198.21	-0.0344848		198.21	-0.039894
198.4				-0.0654739		198.4	-0.0373571		198.4	-0.0386494		198.4	-0.0385079		198.4	-0.0314996		198.4	-0.0386158
198.6				-0.0664281		198.6	-0.0425334		198.6	-0.0347846		198.6	-0.0394882		198.6	-0.0330339		198.6	-0.0362238
198.81				-0.0663197		198.81	-0.0451817		198.81	-0.0465823		198.81	-0.0502222		198.81	-0.0353642		198.81	-0.0427039
199.01				-0.0663072		199.01	-0.0353576		199.01	-0.0371894		199.01	-0.0400967		199.01	-0.025221		199.01	-0.0424357
199.21				-0.0673051		199.21	-0.0448573		199.21	-0.0489018		199.21	-0.0419052		199.21	-0.0327681		199.21	-0.0330504
199.41				-0.0609753		199.41	-0.0402246		199.41	-0.0428808		199.41	-0.0411317		199.41	-0.0314785		199.41	-0.0340308
199.6				-0.0650316		199.6	-0.0424494		199.6	-0.0349769		199.6	-0.0395811		199.6	-0.0233503		199.6	-0.0447519
199.8				-0.0649502		199.8	-0.040459		199.8	-0.0488476		199.8	-0.0396707		199.8	-0.0283165		199.8	-0.0367862
200.01				-0.0647925		200.01	-0.0474456		200.01	-0.058341		200.01	-0.0474001		200.01	-0.0397547		200.01	-0.0348152
200.21				-0.0653778		200.21	-0.0379002		200.21	-0.0316002		200.21	-0.0400384		200.21	-0.0253391		200.21	-0.039764
200.4				-0.0660433		200.4	-0.0409792		200.4	-0.0326287		200.4	-0.0397358		200.4	-0.0258707		200.4	-0.0420446
200.6				-0.0658708		200.6	-0.0465105		200.6	-0.0522676		200.6	-0.0448752		200.6	-0.0360198		200.6	-0.0347753
200.8				-0.067123		200.8	-0.0423716		200.8	-0.0420367		200.8	-0.0421943		200.8	-0.0310328		200.8	-0.0365472
200.99				-0.0652216		200.99	-0.0423414		200.99	-0.0348391		200.99	-0.0395799		200.99	-0.0308953		200.99	-0.0417135
201.21				-0.0644276		201.21	-0.0513348		201.21	-0.046144		201.21	-0.0497089		201.21	-0.0329992		201.21	-0.0348447
201.4				-0.0646496		201.4	-0.0471339		201.4	-0.058137		201.4	-0.0437391		201.4	-0.0336852		201.4	-0.0390741
201.6				-0.0649264		201.6	-0.0365769		201.6	-0.0355082		201.6	-0.0389329		201.6	-0.0319356		201.6	-0.0404558
201.8				-0.0681483		201.8	-0.0528798		201.8	-0.0428441		201.8	-0.0428141		201.8	-0.0348234		201.8	-0.0357456
201.99				-0.0661806		201.99	-0.050294		201.99	-0.0467009		201.99	-0.0477108		201.99	-0.0383654		201.99	-0.0378552
202.19				-0.0629939		202.19	-0.0430633		202.19	-0.0438539		202.19	-0.0442502		202.19	-0.0277953		202.19	-0.0440864
202.41				-0.066932		202.41	-0.0481232		202.41	-0.049278		202.41	-0.0474267		202.41	-0.0383401		202.41	-0.0330473
202.6				-0.0662116		202.6	-0.048319		202.6	-0.0425604		202.6	-0.0454328		202.6	-0.0350304		202.6	-0.0401099
202.8				-0.0616469		202.8	-0.0435841		202.8	-0.0335526		202.8	-0.0399891		202.8	-0.0279251		202.8	-0.0491572
203				-0.0649757		203	-0.0477267		203	-0.0577176		203	-0.047947		203	-0.0367993		203	-0.0380302
203.19				-0.0656597		203.19	-0.0479523		203.19	-0.0493503		203.19	-0.0444823		203.19	-0.0395051		203.19	-0.0352969
203.39				-0.0671498		203.39	-0.0435439		203.39	-0.0326649		203.39	-0.043493		203.39	-0.0327276		203.39	-0.0445304
203.61				-0.0641805		203.61	-0.0506277		203.61	-0.0468885		203.61	-0.0490796		203.61	-0.0342537		203.61	-0.0377641
203.8				-0.0632127		203.8	-0.0485032		203.8	-0.0576766		203.8	-0.0452548		203.8	-0.0347215		203.8	-0.0386755
204				-0.0648364		204	-0.0417814		204	-0.0415104		204	-0.0431924		204	-0.0372889		204	-0.0408514
204.2				-0.060941		204.2	-0.0463334		204.2	-0.0354021		204.2	-0.0429894		204.2	-0.0344632		204.2	-0.0347026
204.39				-0.0677175		204.39	-0.0514137		204.39	-0.0487468		204.39	-0.0495321		204.39	-0.0328226		204.39	-0.0389158
204.61				-0.0706332		204.61	-0.0420208		204.61	-0.0407711		204.61	-0.041686		204.61	-0.032066		204.61	-0.0395223
204.81				-0.0656397		204.81	-0.0498376		204.81	-0.0515977		204.81	-0.0446223		204.81	-0.03824		204.81	-0.0361826
205				-0.0654175		205	-0.0505744		205	-0.0439589		205	-0.0509676		205	-0.0363237		205	-0.0349298
205.2				-0.0669811		205.2	-0.0463961		205.2	-0.0380766		205.2	-0.0440555		205.2	-0.0297221		205.2	-0.0444335
205.4				-0.0684297		205.4	-0.0445223		205.4	-0.0407116		205.4	-0.0434804		205.4	-0.0319809		205.4	-0.0439185
205.59				-0.06537		205.59	-0.0485964		205.59	-0.0460468		205.59	-0.0475413		205.59	-0.0339742		205.59	-0.0354235
205.81				-0.0687629		205.81	-0.0409632		205.81	-0.0374974		205.81	-0.0459136		205.81	-0.0321395		205.81	-0.0404157
206.01				-0.0660294		206.01	-0.0466254		206.01	-0.0393811		206.01	-0.0477081		206.01	-0.0341916		206.01	-0.0360902
206.2				-0.0698874		206.2	-0.0530409		206.2	-0.0507096		206.2	-0.047534		206.2	-0.0371419		206.2	-0.0374136
206.4				-0.0671977		206.4	-0.0425865		206.4	-0.0424527		206.4	-0.0450362		206.4	-0.0308247		206.4	-0.0406434
206.61				-0.0662873		206.61	-0.0401906		206.61	-0.0296361		206.61	-0.0449838		206.61	-0.0327631		206.61	-0.0404878
206.81				-0.0687748		206.81	-0.0478012		206.81	-0.0435111		206.81	-0.0483744		206.81	-0.0332092		206.81	-0.0387479
207				-0.0655563		207	-0.0523008		207	-0.0554309		207	-0.0471049		207	-0.03394		207	-0.043494
207.21				-0.0656581		207.21	-0.041257		207.21	-0.0491637		207.21	-0.0465913		207.21	-0.0345705		207.21	-0.0375362
207.4				-0.0669823		207.4	-0.0465803		207.4	-0.0389866		207.4	-0.047362		207.4	-0.0359406		207.4	-0.0363304
207.59				-0.0685117		207.59	-0.0473173		207.59	-0.0432495		207.59	-0.0490434		207.59	-0.031583		207.59	-0.0366292
207.79				-0.0668622		207.79	-0.041993		207.79	-0.0455967		207.79	-0.0424287		207.79	-0.0349737		207.79	-0.0455538
208.01				-0.0661533		208.01	-0.0517323		208.01	-0.0538999		208.01	-0.0507202		208.01	-0.0385077		208.01	-0.0368988
208.2				-0.0662115		208.2	-0.0466349		208.2	-0.0508353		208.2	-0.0501193		208.2	-0.0371339		208.2	-0.0341015
208.4				-0.0623792		208.4	-0.0381164		208.4	-0.0314106		208.4	-0.0423741		208.4	-0.0298469		208.4	-0.0395485
208.6				-0.0631186		208.6	-0.0458056		208.6	-0.0470973		208.6	-0.0449649		208.6	-0.034293		208.6	-0.0386142
208.79				-0.0682735		208.79	-0.0432189		208.79	-0.0511224		208.79	-0.0465599		208.79	-0.0410204		208.79	-0.0337811
208.99				-0.064457		208.99	-0.0467283		208.99	-0.0376083		208.99	-0.0402561		208.99	-0.0367992		208.99	-0.0353214
209.21				-0.0672724		209.21	-0.0473503		209.21	-0.0396305		209.21	-0.0472343		209.21	-0.0358464		209.21	-0.0410107
209.4				-0.0642941		209.4	-0.0495782		209.4	-0.05289		209.4	-0.045518		209.4	-0.0344155		209.4	-0.0369835
209.6				-0.0669925		209.6	-0.0392882		209.6	-0.0416004		209.6	-0.0430203		209.6	-0.0331512		209.6	-0.0401184
209.8				-0.0663077		209.8	-0.0417974		209.8	-0.0389152		209.8	-0.0405358		209.8	-0.0367661		209.8	-0.0331852
209.99				-0.0663914		209.99	-0.0471951		209.99	-0.0409757		209.99	-0.0456013		209.99	-0.0345641		209.99	-0.036479
210.19				-0.0650703		210.19	-0.0480584		210.19	-0.0450477		210.19	-0.0431787		210.19	-0.0330846		210.19	-0.0395887
210.41				-0.0658709		210.41	-0.0425627		210.41	-0.050012		210.41	-0.0460263		210.41	-0.0364863		210.41	-0.0364769
210.6				-0.0676751		210.6	-0.0499306		210.6	-0.0484172		210.6	-0.0466055		210.6	-0.0393887		210.6	-0.0339729
210.8				-0.0661522		210.8	-0.0428892		210.8	-0.0349619		210.8	-0.0405919		210.8	-0.0246943		210.8	-0.0434491
211				-0.0681863		211	-0.0442432		211	-0.0395414		211	-0.039901		211	-0.0289479		211	-0.0400475
211.19				-0.0631763		211.19	-0.0433422		211.19	-0.0528296		211.19	-0.0480047		211.19	-0.0354115		211.19	-0.0365334
211.41				-0.0670332		211.41	-0.0401207		211.41	-0.0350973		211.41	-0.0411539		211.41	-0.0252228		211.41	-0.0382755
211.61				-0.0684682		211.61	-0.0481087		211.61	-0.0362472		211.61	-0.0464148		211.61	-0.0328884		211.61	-0.0406277
211.8				-0.0666235		211.8	-0.0515147		211.8	-0.0492235		211.8	-0.0491337		211.8	-0.0377873		211.8	-0.0414423
212				-0.0655251		212	-0.0441498		212	-0.0454598		212	-0.0422224		212	-0.029909		212	-0.0384647
212.21				-0.0660128		212.21	-0.0393124		212.21	-0.0342606		212.21	-0.0415499		212.21	-0.0308493		212.21	-0.0413364
212.39				-0.0694142		212.39	-0.0494435		212.39	-0.0403105		212.39	-0.0447794		212.39	-0.0334948		212.39	-0.0437558
212.61				-0.0654681		212.61	-0.0440762		212.61	-0.040206		212.61	-0.0479983		212.61	-0.0303919		212.61	-0.0447045
212.81				-0.0665845		212.81	-0.042773		212.81	-0.0453098		212.81	-0.0431486		212.81	-0.0374057		212.81	-0.0411938
213				-0.0683189		213	-0.0491639		213	-0.0428278		213	-0.0459955		213	-0.0401721		213	-0.0340157
213.2				-0.0692874		213.2	-0.046914		213.2	-0.0406676		213.2	-0.0465534		213.2	-0.030306		213.2	-0.0414122
213.41				-0.0665391		213.41	-0.0425272		213.41	-0.0457416		213.41	-0.0439079		213.41	-0.0324503		213.41	-0.0411858
213.61				-0.0660345		213.61	-0.0523568		213.61	-0.0555281		213.61	-0.0479539		213.61	-0.0429943		213.61	-0.0344334
213.8				-0.0709618		213.8	-0.05577		213.8	-0.0499966		213.8	-0.0476157		213.8	-0.0385451		213.8	-0.0378132
214				-0.0668371		214	-0.0424489		214	-0.0398102		214	-0.0466858		214	-0.0285657		214	-0.0456269
214.2				-0.0653153		214.2	-0.0461871		214.2	-0.0524548		214.2	-0.0447209		214.2	-0.0343263		214.2	-0.038812
214.41				-0.0680686		214.41	-0.0504179		214.41	-0.0575245		214.41	-0.0480773		214.41	-0.0321992		214.41	-0.0366333
214.59				-0.0660928		214.59	-0.0423913		214.59	-0.0446304		214.59	-0.0459124		214.59	-0.036015		214.59	-0.0405768
214.81				-0.0722953		214.81	-0.0535957		214.81	-0.0402202		214.81	-0.0462326		214.81	-0.0353681		214.81	-0.0420068
215				-0.0712075		215	-0.0531578		215	-0.0602949		215	-0.0530366		215	-0.0374185		215	-0.0384082
215.2				-0.0656448		215.2	-0.0428682		215.2	-0.0388199		215.2	-0.0454687		215.2	-0.0343876		215.2	-0.0353687
215.4				-0.067207		215.4	-0.0455541		215.4	-0.0369199		215.4	-0.0415219		215.4	-0.0363016		215.4	-0.034125
215.59				-0.067621		215.59	-0.0454197		215.59	-0.04113		215.59	-0.048659		215.59	-0.0353354		215.59	-0.0375869
215.79				-0.0736985		215.79	-0.0469927		215.79	-0.0484425		215.79	-0.0465786		215.79	-0.0351496		215.79	-0.041506
216.01				-0.0688325		216.01	-0.0499275		216.01	-0.0520398		216.01	-0.0449535		216.01	-0.0390228		216.01	-0.0331206
216.2				-0.0646721		216.2	-0.0532647		216.2	-0.040793		216.2	-0.0482012		216.2	-0.040518		216.2	-0.0394856
216.39				-0.0719712		216.39	-0.0461067		216.39	-0.04637		216.39	-0.051343		216.39	-0.0356819		216.39	-0.0399193
216.6				-0.0723867		216.6	-0.048123		216.6	-0.0408258		216.6	-0.0488803		216.6	-0.028726		216.6	-0.0446981
216.79				-0.0674907		216.79	-0.0481087		216.79	-0.0523264		216.79	-0.0513701		216.79	-0.0366376		216.79	-0.0364937
216.99				-0.0696506		216.99	-0.0474213		216.99	-0.0433314		216.99	-0.0480175		216.99	-0.037401		216.99	-0.037731
217.21				-0.0650997		217.21	-0.0457802		217.21	-0.0431729		217.21	-0.0476138		217.21	-0.034799		217.21	-0.0386699
217.4				-0.0695816		217.4	-0.0521883		217.4	-0.0543882		217.4	-0.0470102		217.4	-0.0374526		217.4	-0.0388265
217.6				-0.0688123		217.6	-0.0467051		217.6	-0.0485318		217.6	-0.0437857		217.6	-0.0350244		217.6	-0.0408842
217.81				-0.0688079		217.81	-0.0413552		217.81	-0.0336111		217.81	-0.0436679		217.81	-0.030592		217.81	-0.0378605
217.99				-0.0679289		217.99	-0.0469179		217.99	-0.0379698		217.99	-0.0471233		217.99	-0.0326067		217.99	-0.0379946
218.21				-0.0657672		218.21	-0.0423202		218.21	-0.0448892		218.21	-0.0438455		218.21	-0.0292454		218.21	-0.0419601
218.41				-0.069829		218.41	-0.0418285		218.41	-0.0394046		218.41	-0.0478123		218.41	-0.0383414		218.41	-0.0367017
218.6				-0.0689207		218.6	-0.0495461		218.6	-0.0409866		218.6	-0.0495476		218.6	-0.040704		218.6	-0.0365595
218.8				-0.0668702		218.8	-0.049247		218.8	-0.042737		218.8	-0.0470011		218.8	-0.0304008		218.8	-0.0430501
219.01				-0.0659193		219.01	-0.039582		219.01	-0.0410555		219.01	-0.0433484		219.01	-0.0297396		219.01	-0.0436236
219.21				-0.0708919		219.21	-0.0479658		219.21	-0.0529995		219.21	-0.0503684		219.21	-0.0395997		219.21	-0.0381423
219.41				-0.0680515		219.41	-0.0442023		219.41	-0.0370354		219.41	-0.0443086		219.41	-0.0309416		219.41	-0.0377828
219.6				-0.0665594		219.6	-0.0425631		219.6	-0.0355663		219.6	-0.0447164		219.6	-0.0296388		219.6	-0.0397964
219.8				-0.0678926		219.8	-0.0489904		219.8	-0.0477913		219.8	-0.0450799		219.8	-0.0305462		219.8	-0.0410507
219.99				-0.0682256		219.99	-0.0463285		219.99	-0.0531967		219.99	-0.0494408		219.99	-0.0432324		219.99	-0.0347699
220.21				-0.0669054		220.21	-0.0386006		220.21	-0.0342222		220.21	-0.0427225		220.21	-0.0295488		220.21	-0.0395604
220.41				-0.0634257		220.41	-0.0488624		220.41	-0.0461155		220.41	-0.0427717		220.41	-0.0370101		220.41	-0.0375984
220.6				-0.0689277		220.6	-0.0520696		220.6	-0.056722		220.6	-0.0468514		220.6	-0.0399886		220.6	-0.040743
220.79				-0.0703998		220.79	-0.0503466		220.79	-0.0566013		220.79	-0.0467597		220.79	-0.0371015		220.79	-0.0378925
220.99				-0.0644095		220.99	-0.0336163		220.99	-0.0313575		220.99	-0.0413693		220.99	-0.0326164		220.99	-0.0373532
221.21				-0.0669931		221.21	-0.0520283		221.21	-0.0450577		221.21	-0.0450797		221.21	-0.0323394		221.21	-0.0425669
221.39				-0.0664837		221.39	-0.0478892		221.39	-0.0560024		221.39	-0.0493443		221.39	-0.0345287		221.39	-0.0414955
221.61				-0.0667311		221.61	-0.0437932		221.61	-0.0529889		221.61	-0.0489385		221.61	-0.0417736		221.61	-0.0395135
221.8				-0.0683057		221.8	-0.047664		221.8	-0.0454277		221.8	-0.0465763		221.8	-0.0385142		221.8	-0.0321823
221.99				-0.0685377		221.99	-0.0538364		221.99	-0.0482045		221.99	-0.0447465		221.99	-0.0349098		221.99	-0.0378809
222.21				-0.0644381		222.21	-0.0431911		222.21	-0.0454224		222.21	-0.0422262		222.21	-0.0351031		222.21	-0.0401629
222.39				-0.0653454		222.39	-0.0429457		222.39	-0.0529405		222.39	-0.0484708		222.39	-0.0416696		222.39	-0.0390992
222.6				-0.0688413		222.6	-0.0477283		222.6	-0.0507388		222.6	-0.0458403		222.6	-0.0401162		222.6	-0.0404806
222.81				-0.066281		222.81	-0.0472354		222.81	-0.0440122		222.81	-0.048092		222.81	-0.0352522		222.81	-0.0386015
223				-0.0646826		223	-0.0469502		223	-0.0595341		223	-0.0459167		223	-0.0365603		223	-0.0367577
223.19				-0.0674389		223.19	-0.0517227		223.19	-0.058804		223.19	-0.0508825		223.19	-0.0399427		223.19	-0.0353548
223.41				-0.065636		223.41	-0.0397846		223.41	-0.0349728		223.41	-0.0422099		223.41	-0.0366631		223.41	-0.04035
223.59				-0.065537		223.59	-0.0486061		223.59	-0.0418253		223.59	-0.048698		223.59	-0.0344086		223.59	-0.0373819
223.8				-0.0661264		223.8	-0.0513892		223.8	-0.0592742		223.8	-0.0466068		223.8	-0.0322962		223.8	-0.0429881
224				-0.0670092		224	-0.0374884		224	-0.0410418		224	-0.0419992		224	-0.0326305		224	-0.0433587
224.2				-0.0696932		224.2	-0.052238		224.2	-0.0416947		224.2	-0.0479058		224.2	-0.0415863		224.2	-0.0380045
224.4				-0.071395		224.4	-0.0518806		224.4	-0.036084		224.4	-0.0451288		224.4	-0.0330419		224.4	-0.0402971
224.61				-0.066167		224.61	-0.0430867		224.61	-0.0438266		224.61	-0.0460486		224.61	-0.0363914		224.61	-0.0498729
224.79				-0.0694483		224.79	-0.0481559		224.79	-0.0412226		224.79	-0.0460636		224.79	-0.0377788		224.79	-0.0373295
225.01				-0.0701047		225.01	-0.0467668		225.01	-0.0351282		225.01	-0.044818		225.01	-0.0314544		225.01	-0.0421995
225.2				-0.0684743		225.2	-0.0441167		225.2	-0.0404334		225.2	-0.0489378		225.2	-0.0300814		225.2	-0.0472849
225.39				-0.0682846		225.39	-0.0428652		225.39	-0.0428597		225.39	-0.0433745		225.39	-0.0346677		225.39	-0.0498164
225.61				-0.0674898		225.61	-0.048129		225.61	-0.0582188		225.61	-0.0501415		225.61	-0.0346129		225.61	-0.0408109
225.81				-0.066261		225.81	-0.0449461		225.81	-0.0311292		225.81	-0.0448264		225.81	-0.0351069		225.81	-0.0421718
226.01				-0.0695721		226.01	-0.0478162		226.01	-0.0541653		226.01	-0.0486053		226.01	-0.0397212		226.01	-0.0366251
226.21				-0.0699734		226.21	-0.0478371		226.21	-0.0468046		226.21	-0.0457967		226.21	-0.0329699		226.21	-0.0442641
226.4				-0.067688		226.4	-0.0450247		226.4	-0.0479328		226.4	-0.0474911		226.4	-0.033646		226.4	-0.0402598
226.6				-0.0677971		226.6	-0.0443621		226.6	-0.0336547		226.6	-0.0486957		226.6	-0.0372757		226.6	-0.0407332
226.81				-0.0681011		226.81	-0.0524141		226.81	-0.0504572		226.81	-0.0511879		226.81	-0.0386036		226.81	-0.0436396
227.01				-0.0678918		227.01	-0.0442		227.01	-0.0445815		227.01	-0.046637		227.01	-0.0311826		227.01	-0.0413763
227.21				-0.0643002		227.21	-0.0479202		227.21	-0.0432432		227.21	-0.0489593		227.21	-0.0428608		227.21	-0.0356952
227.4				-0.0686989		227.4	-0.0479637		227.4	-0.0481762		227.4	-0.0492513		227.4	-0.0405848		227.4	-0.0342741
227.6				-0.0713783		227.6	-0.0475062		227.6	-0.0401548		227.6	-0.0505814		227.6	-0.0348969		227.6	-0.0473411
227.81				-0.0675003		227.81	-0.0476521		227.81	-0.0399865		227.81	-0.0457712		227.81	-0.0343338		227.81	-0.043101
227.99				-0.0673656		227.99	-0.043023		227.99	-0.0476654		227.99	-0.0463534		227.99	-0.040348		227.99	-0.0339222
228.21				-0.0698914		228.21	-0.0426117		228.21	-0.0312798		228.21	-0.0431269		228.21	-0.0310499		228.21	-0.0397538
228.41				-0.069384		228.41	-0.0496351		228.41	-0.042924		228.41	-0.0490616		228.41	-0.0343209		228.41	-0.0397286
228.59				-0.0712393		228.59	-0.0431488		228.59	-0.0441493		228.59	-0.0479887		228.59	-0.0334822		228.59	-0.0443661
228.8				-0.0706499		228.8	-0.0479015		228.8	-0.041762		228.8	-0.0504771		228.8	-0.0355219		228.8	-0.0373081
229.01				-0.0690212		229.01	-0.0412971		229.01	-0.0342555		229.01	-0.0473999		229.01	-0.0308743		229.01	-0.0379658
229.19				-0.0675396		229.19	-0.0445216		229.19	-0.0418626		229.19	-0.0430052		229.19	-0.0350078		229.19	-0.0368916
229.4				-0.0724744		229.4	-0.0500571		229.4	-0.0569652		229.4	-0.0471873		229.4	-0.0403981		229.4	-0.0420859
229.62				-0.0676809		229.62	-0.0431692		229.62	-0.0403184		229.62	-0.0504966		229.62	-0.0349663		229.62	-0.0387329
229.79				-0.0659002		229.79	-0.0393327		229.79	-0.0321116		229.79	-0.0429508		229.79	-0.0340095		229.79	-0.0428507
229.99				-0.0677505		229.99	-0.0482234		229.99	-0.0490925		229.99	-0.0508664		229.99	-0.0362185		229.99	-0.0330127
230.21				-0.0669079		230.21	-0.0435756		230.21	-0.0441436		230.21	-0.0446671		230.21	-0.031506		230.21	-0.0457099
230.4				-0.0686176		230.4	-0.0393333		230.4	-0.0449632		230.4	-0.0461768		230.4	-0.0377227		230.4	-0.0398431
230.6				-0.0706652		230.6	-0.0533625		230.6	-0.0457601		230.6	-0.0509541		230.6	-0.0385124		230.6	-0.0346299
230.8				-0.0674177		230.8	-0.0391199		230.8	-0.0355749		230.8	-0.0439142		230.8	-0.0320092		230.8	-0.0443423
230.99				-0.0654081		230.99	-0.0367607		230.99	-0.0374353		230.99	-0.0388623		230.99	-0.0313121		230.99	-0.043119
231.19				-0.0668097		231.19	-0.0427196		231.19	-0.0529917		231.19	-0.0512335		231.19	-0.0410182		231.19	-0.0366972
231.41				-0.0665476		231.41	-0.0382477		231.41	-0.0348687		231.41	-0.0423232		231.41	-0.0314055		231.41	-0.0422732
231.6				-0.0664894		231.6	-0.0447867		231.6	-0.0337928		231.6	-0.0439997		231.6	-0.0288304		231.6	-0.0443191
231.81				-0.0686269		231.81	-0.0510199		231.81	-0.0455158		231.81	-0.0429794		231.81	-0.0337717		231.81	-0.0426026
232				-0.0645393		232	-0.0372556		232	-0.0470367		232	-0.0459809		232	-0.030692		232	-0.0389277
232.19				-0.062984		232.19	-0.0386386		232.19	-0.0358216		232.19	-0.0446978		232.19	-0.0299312		232.19	-0.0396499
232.41				-0.0704379		232.41	-0.0536522		232.41	-0.0475095		232.41	-0.0496991		232.41	-0.0360696		232.41	-0.0416024
232.61				-0.0655119		232.61	-0.0397889		232.61	-0.0435018		232.61	-0.0448131		232.61	-0.0344712		232.61	-0.0485109
232.81				-0.0675702		232.81	-0.0481742		232.81	-0.0542864		232.81	-0.0461739		232.81	-0.0378647		232.81	-0.0413369
233				-0.065779		233	-0.0488132		233	-0.0436334		233	-0.0492365		233	-0.0414222		233	-0.0342594
233.2				-0.0694591		233.2	-0.0465318		233.2	-0.0418602		233.2	-0.044224		233.2	-0.0343988		233.2	-0.0432861
233.39				-0.0652426		233.39	-0.0398532		233.39	-0.0412154		233.39	-0.0447497		233.39	-0.0362019		233.39	-0.0466464
233.61				-0.0644895		233.61	-0.0490868		233.61	-0.0626605		233.61	-0.0498882		233.61	-0.0417279		233.61	-0.0330566
233.8				-0.0705837		233.8	-0.046834		233.8	-0.0493709		233.8	-0.0501165		233.8	-0.0420356		233.8	-0.0345187
234.01				-0.070034		234.01	-0.04877		234.01	-0.0480242		234.01	-0.049683		234.01	-0.0371		234.01	-0.0411508
234.19				-0.0644853		234.19	-0.0425676		234.19	-0.0363905		234.19	-0.046587		234.19	-0.0331644		234.19	-0.0421977
234.4				-0.0711373		234.4	-0.0454841		234.4	-0.0687099		234.4	-0.0537762		234.4	-0.0387958		234.4	-0.0455212
234.61				-0.0664341		234.61	-0.0437538		234.61	-0.0356706		234.61	-0.0457469		234.61	-0.033876		234.61	-0.0410257
234.79				-0.0694353		234.79	-0.0445982		234.79	-0.0404093		234.79	-0.050293		234.79	-0.0352278		234.79	-0.0403457
235.01				-0.067184		235.01	-0.0432133		235.01	-0.048167		235.01	-0.0474169		235.01	-0.0361417		235.01	-0.0431668
235.2				-0.0682312		235.2	-0.0366369		235.2	-0.0522145		235.2	-0.0469251		235.2	-0.0319938		235.2	-0.0501549
235.39				-0.0678036		235.39	-0.0418074		235.39	-0.0396654		235.39	-0.0441568		235.39	-0.0322647		235.39	-0.0378216
235.61				-0.0661706		235.61	-0.0517358		235.61	-0.0438973		235.61	-0.0480222		235.61	-0.0372273		235.61	-0.0474633
235.81				-0.0690941		235.81	-0.0446862		235.81	-0.0464769		235.81	-0.0452115		235.81	-0.034399		235.81	-0.0440073
236				-0.0666156		236	-0.0433627		236	-0.0415538		236	-0.0483276		236	-0.0393611		236	-0.0383388
236.2				-0.0686522		236.2	-0.0504244		236.2	-0.0470376		236.2	-0.0507845		236.2	-0.0444993		236.2	-0.0353691
236.4				-0.0701285		236.4	-0.0480958		236.4	-0.0401063		236.4	-0.0512792		236.4	-0.0315821		236.4	-0.044382
236.59				-0.0692094		236.59	-0.0466844		236.59	-0.0416442		236.59	-0.0479201		236.59	-0.0295413		236.59	-0.048753
236.79				-0.070028		236.79	-0.0504867		236.79	-0.0543433		236.79	-0.0557764		236.79	-0.0390604		236.79	-0.0367666
237.01				-0.0705103		237.01	-0.0410587		237.01	-0.0336711		237.01	-0.0447983		237.01	-0.0323094		237.01	-0.0427594
237.2				-0.0738434		237.2	-0.0447634		237.2	-0.033605		237.2	-0.0440414		237.2	-0.0322351		237.2	-0.0424533
237.4				-0.0688367		237.4	-0.0533274		237.4	-0.0586174		237.4	-0.0487322		237.4	-0.0412133		237.4	-0.0408075
237.6				-0.0735528		237.6	-0.0452194		237.6	-0.0491776		237.6	-0.0519614		237.6	-0.0369831		237.6	-0.0398448
237.79				-0.0730826		237.79	-0.0463101		237.79	-0.0352494		237.79	-0.0463244		237.79	-0.0356815		237.79	-0.0421564
238.01				-0.0719096		238.01	-0.0527703		238.01	-0.049437		238.01	-0.0495714		238.01	-0.0358534		238.01	-0.0369413
238.21				-0.0686306		238.21	-0.0466246		238.21	-0.0456464		238.21	-0.0435212		238.21	-0.0321856		238.21	-0.0488574
238.4				-0.072342		238.4	-0.0462474		238.4	-0.0447232		238.4	-0.0502491		238.4	-0.034451		238.4	-0.0410025
238.6				-0.0728931		238.6	-0.050847		238.6	-0.0434687		238.6	-0.0524757		238.6	-0.0423531		238.6	-0.0375538
238.8				-0.0675769		238.8	-0.0468667		238.8	-0.0425478		238.8	-0.0464794		238.8	-0.0353661		238.8	-0.0406915
238.99				-0.0686446		238.99	-0.0419046		238.99	-0.0461177		238.99	-0.0452091		238.99	-0.0330418		238.99	-0.0450802
239.21				-0.0671231		239.21	-0.0500495		239.21	-0.0631645		239.21	-0.0570765		239.21	-0.0404405		239.21	-0.0451622
239.41				-0.0694342		239.41	-0.0429952		239.41	-0.0390304		239.41	-0.0472339		239.41	-0.0356208		239.41	-0.0462114
239.6				-0.0701345		239.6	-0.0428343		239.6	-0.0345479		239.6	-0.0463816		239.6	-0.0316434		239.6	-0.0415921
239.8				-0.0700045		239.8	-0.049516		239.8	-0.0500604		239.8	-0.0495695		239.8	-0.0365583		239.8	-0.0432443
240				-0.0731216		240	-0.0457676		240	-0.0612224		240	-0.049469		240	-0.0370268		240	-0.0443556
240.21				-0.0662427		240.21	-0.0420265		240.21	-0.0376669		240.21	-0.0455204		240.21	-0.0327279		240.21	-0.0442269
240.39				-0.0688072		240.39	-0.0419529		240.39	-0.0397998		240.39	-0.0503631		240.39	-0.0369993		240.39	-0.0357094
240.61				-0.0708211		240.61	-0.0448224		240.61	-0.0482276		240.61	-0.047807		240.61	-0.0340331		240.61	-0.0436777
240.8				-0.0671627		240.8	-0.0403705		240.8	-0.0422059		240.8	-0.0436797		240.8	-0.0317174		240.8	-0.0440424
241				-0.0654625		241	-0.0450855		241	-0.046189		241	-0.047559		241	-0.0405709		241	-0.0386808
241.21				-0.0690179		241.21	-0.0484323		241.21	-0.045848		241.21	-0.0534328		241.21	-0.0398966		241.21	-0.0417526
241.41				-0.067541		241.41	-0.0411989		241.41	-0.0362996		241.41	-0.0450142		241.41	-0.0323539		241.41	-0.0475961
241.6				-0.0676497		241.6	-0.0448226		241.6	-0.0457228		241.6	-0.0453847		241.6	-0.0362445		241.6	-0.0418144
241.81				-0.0731744		241.81	-0.0450308		241.81	-0.0483747		241.81	-0.0406117		241.81	-0.0378563		241.81	-0.0407724
242				-0.0715531		242	-0.0406586		242	-0.0402935		242	-0.043963		242	-0.0315717		242	-0.04243
242.19				-0.0685771		242.19	-0.0467732		242.19	-0.0395219		242.19	-0.0442718		242.19	-0.0343916		242.19	-0.050766
242.41				-0.0658915		242.41	-0.0509153		242.41	-0.0602663		242.41	-0.0515462		242.41	-0.0397749		242.41	-0.0447873
242.61				-0.0667939		242.61	-0.0391728		242.61	-0.0385047		242.61	-0.0440251		242.61	-0.0310873		242.61	-0.0444603
242.8				-0.0689261		242.8	-0.0369053		242.8	-0.0377892		242.8	-0.0393016		242.8	-0.031257		242.8	-0.0459484
243				-0.0684397		243	-0.0546499		243	-0.0604845		243	-0.053112		243	-0.0393893		243	-0.0448815
243.2				-0.0709164		243.2	-0.0414949		243.2	-0.051801		243.2	-0.0455175		243.2	-0.0366345		243.2	-0.0435593
243.39				-0.0693213		243.39	-0.0446643		243.39	-0.038817		243.39	-0.0456639		243.39	-0.0324244		243.39	-0.0417821
243.59				-0.0697293		243.59	-0.0486227		243.59	-0.0439222		243.59	-0.0473976		243.59	-0.0323841		243.59	-0.0360022
243.81				-0.0688131		243.81	-0.0398094		243.81	-0.0449814		243.81	-0.044701		243.81	-0.0333208		243.81	-0.0486797
244				-0.0662583		244	-0.0375238		244	-0.0423662		244	-0.0480884		244	-0.0329153		244	-0.0452115
244.2				-0.0690448		244.2	-0.0518119		244.2	-0.050366		244.2	-0.0533439		244.2	-0.0436713		244.2	-0.0402508
244.4				-0.0685443		244.4	-0.0472508		244.4	-0.0423962		244.4	-0.0466218		244.4	-0.0348433		244.4	-0.0461385
244.59				-0.0669744		244.59	-0.0422443		244.59	-0.0449648		244.59	-0.0483676		244.59	-0.0294959		244.59	-0.0495785
244.81				-0.067849		244.81	-0.0535413		244.81	-0.0601385		244.81	-0.0504703		244.81	-0.0372394		244.81	-0.0431262
245.01				-0.0684744		245.01	-0.0440231		245.01	-0.039707		245.01	-0.0456367		245.01	-0.0362615		245.01	-0.0414293
245.2				-0.0659741		245.2	-0.046624		245.2	-0.0327397		245.2	-0.0488725		245.2	-0.0339277		245.2	-0.0470925
245.4				-0.0711574		245.4	-0.0492874		245.4	-0.0629829		245.4	-0.0506019		245.4	-0.0381981		245.4	-0.0436763
245.61				-0.0700514		245.61	-0.0447889		245.61	-0.0590479		245.61	-0.0438714		245.61	-0.03829		245.61	-0.0411977
245.79				-0.0706122		245.79	-0.0411833		245.79	-0.0377314		245.79	-0.0486195		245.79	-0.0334056		245.79	-0.0408211
246.01				-0.0729671		246.01	-0.054698		246.01	-0.0535426		246.01	-0.0517029		246.01	-0.042249		246.01	-0.0423109
246.21				-0.0678698		246.21	-0.044457		246.21	-0.0479489		246.21	-0.0471014		246.21	-0.037878		246.21	-0.0470619
246.4				-0.0683493		246.4	-0.0431187		246.4	-0.0381469		246.4	-0.0434109		246.4	-0.0348724		246.4	-0.0464169
246.6				-0.0709562		246.6	-0.0467801		246.6	-0.0442659		246.6	-0.0499769		246.6	-0.0416394		246.6	-0.0357051
246.81				-0.0713274		246.81	-0.0496783		246.81	-0.0522531		246.81	-0.053915		246.81	-0.0369194		246.81	-0.0449974
247.01				-0.0708741		247.01	-0.0473492		247.01	-0.0466805		247.01	-0.0480662		247.01	-0.0337677		247.01	-0.0515157
247.21				-0.0707934		247.21	-0.0525551		247.21	-0.0553448		247.21	-0.0539849		247.21	-0.0448544		247.21	-0.0414348
247.41				-0.0696909		247.41	-0.0464726		247.41	-0.0461876		247.41	-0.0464118		247.41	-0.0377625		247.41	-0.0425202
247.6				-0.0681708		247.6	-0.0441486		247.6	-0.0410555		247.6	-0.0466874		247.6	-0.0311316		247.6	-0.0457835
247.8				-0.0712955		247.8	-0.0464487		247.8	-0.0590166		247.8	-0.0474668		247.8	-0.0368547		247.8	-0.0431805
248.01				-0.069724		248.01	-0.0515147		248.01	-0.0546464		248.01	-0.051996		248.01	-0.045275		248.01	-0.0432952
248.21				-0.0704216		248.21	-0.0427389		248.21	-0.0353127		248.21	-0.0447229		248.21	-0.0347172		248.21	-0.043585
248.4				-0.068832		248.4	-0.0480911		248.4	-0.0408804		248.4	-0.0493126		248.4	-0.0364646		248.4	-0.0431725
248.6				-0.07336		248.6	-0.0495343		248.6	-0.057904		248.6	-0.0541702		248.6	-0.0400566		248.6	-0.0427243
248.8				-0.0703418		248.8	-0.0441851		248.8	-0.0415594		248.8	-0.0479643		248.8	-0.0404023		248.8	-0.0424362
248.99				-0.0695252		248.99	-0.0464942		248.99	-0.0355691		248.99	-0.0464177		248.99	-0.0373277		248.99	-0.047103
249.21				-0.0705429		249.21	-0.0509759		249.21	-0.0520315		249.21	-0.0487136		249.21	-0.0389567		249.21	-0.0433094
249.41				-0.0707818		249.41	-0.0430841		249.41	-0.0476845		249.41	-0.046476		249.41	-0.0308469		249.41	-0.0434069
249.6				-0.0695327		249.6	-0.0432362		249.6	-0.0397718		249.6	-0.0469541		249.6	-0.0395733		249.6	-0.0431908
249.79				-0.0698507		249.79	-0.0427781		249.79	-0.0328806		249.79	-0.0495669		249.79	-0.0335255		249.79	-0.0439342
250				-0.0726647		250	-0.0487267		250	-0.0440918		250	-0.0488024		250	-0.0344995		250	-0.0466589
250.19				-0.0723152		250.19	-0.0460053		250.19	-0.0485011		250.19	-0.0494504		250.19	-0.0295852		250.19	-0.0505115
250.39				-0.0701823		250.39	-0.0447712		250.39	-0.0394129		250.39	-0.0552858		250.39	-0.0390449		250.39	-0.0404818
250.61				-0.0697604		250.61	-0.0428449		250.61	-0.0412142		250.61	-0.0487825		250.61	-0.0324797		250.61	-0.0431763
250.8				-0.072177		250.8	-0.0437594		250.8	-0.0375978		250.8	-0.0466032		250.8	-0.0328066		250.8	-0.0467544
251				-0.0675642		251	-0.0497442		251	-0.0547873		251	-0.0528626		251	-0.0384296		251	-0.0420207
251.21				-0.0739742		251.21	-0.0459915		251.21	-0.0598584		251.21	-0.0519699		251.21	-0.0371136		251.21	-0.0431618
251.39				-0.0714669		251.39	-0.0455942		251.39	-0.038279		251.39	-0.0451191		251.39	-0.0360202		251.39	-0.0438856
251.61				-0.0694692		251.61	-0.0506749		251.61	-0.0571956		251.61	-0.0510736		251.61	-0.040859		251.61	-0.0446519
251.81				-0.0724324		251.81	-0.0461455		251.81	-0.0497233		251.81	-0.0470999		251.81	-0.0354169		251.81	-0.0461549
252				-0.0686363		252	-0.0445582		252	-0.0459856		252	-0.0489691		252	-0.0354286		252	-0.0481481
252.2				-0.0680414		252.2	-0.0429274		252.2	-0.0431167		252.2	-0.048361		252.2	-0.0411837		252.2	-0.0372591
252.41				-0.0754515		252.41	-0.0507746		252.41	-0.0549547		252.41	-0.0479766		252.41	-0.0366221		252.41	-0.0434136
252.59				-0.06845		252.59	-0.0450838		252.59	-0.0506778		252.59	-0.0442774		252.59	-0.0336103		252.59	-0.0466841
252.81				-0.0711616		252.81	-0.0522914		252.81	-0.0530761		252.81	-0.0533602		252.81	-0.0424255		252.81	-0.0387803
253.02				-0.0693815		253.02	-0.0488902		253.02	-0.049009		253.02	-0.0466218		253.02	-0.0398049		253.02	-0.0395592
253.2				-0.0702781		253.2	-0.0413717		253.2	-0.0431634		253.2	-0.0465119		253.2	-0.0318993		253.2	-0.047128
253.4				-0.0674633		253.4	-0.0455566		253.4	-0.0586438		253.4	-0.0492427		253.4	-0.0370821		253.4	-0.0436924
253.61				-0.0745953		253.61	-0.0515623		253.61	-0.0611211		253.61	-0.0532162		253.61	-0.044803		253.61	-0.0385481
253.81				-0.0686882		253.81	-0.0391176		253.81	-0.0341511		253.81	-0.0423344		253.81	-0.0331098		253.81	-0.0389914
254.01				-0.0686236		254.01	-0.0506863		254.01	-0.0491921		254.01	-0.0506335		254.01	-0.0412945		254.01	-0.0420878
254.2				-0.0693114		254.2	-0.0516165		254.2	-0.0607349		254.2	-0.0527835		254.2	-0.0451533		254.2	-0.041841
254.4				-0.0684157		254.4	-0.0401262		254.4	-0.0466407		254.4	-0.0472277		254.4	-0.0360813		254.4	-0.046163
254.61				-0.0685918		254.61	-0.0411759		254.61	-0.0419237		254.61	-0.0458501		254.61	-0.0356442		254.61	-0.0424224
254.79				-0.0703983		254.79	-0.0526399		254.79	-0.0486147		254.79	-0.04379		254.79	-0.038185		254.79	-0.0415025
255.01				-0.0695874		255.01	-0.0407545		255.01	-0.0474164		255.01	-0.0474231		255.01	-0.0339082		255.01	-0.0458197
255.2				-0.0707012		255.2	-0.0372427		255.2	-0.0408609		255.2	-0.0457513		255.2	-0.0355224		255.2	-0.0448882
255.4				-0.0729964		255.4	-0.0538605		255.4	-0.048008		255.4	-0.0514767		255.4	-0.0431568		255.4	-0.0410321
255.6				-0.0686175		255.6	-0.0474736		255.6	-0.0458624		255.6	-0.045999		255.6	-0.0354984		255.6	-0.0471413
255.79				-0.0685512		255.79	-0.0448064		255.79	-0.0488963		255.79	-0.0458008		255.79	-0.0353446		255.79	-0.0507593
256.01				-0.0696665		256.01	-0.0559319		256.01	-0.0597499		256.01	-0.0542351		256.01	-0.0426848		256.01	-0.0420206
256.21				-0.0678708		256.21	-0.0460186		256.21	-0.0390933		256.21	-0.0467157		256.21	-0.0337588		256.21	-0.0430872
256.4				-0.0743687		256.4	-0.0442666		256.4	-0.0429289		256.4	-0.0456949		256.4	-0.0327466		256.4	-0.0439004
256.59				-0.0708594		256.59	-0.0437814		256.59	-0.0461398		256.59	-0.0470535		256.59	-0.035569		256.59	-0.0483356
256.81				-0.0710493		256.81	-0.0504008		256.81	-0.0545668		256.81	-0.053751		256.81	-0.0401207		256.81	-0.0453659
256.99				-0.0684095		256.99	-0.0477686		256.99	-0.0399052		256.99	-0.0458863		256.99	-0.0348062		256.99	-0.0444587
257.2				-0.0688157		257.2	-0.0469919		257.2	-0.042491		257.2	-0.0490048		257.2	-0.0357585		257.2	-0.0438006
257.41				-0.0734316		257.41	-0.0484241		257.41	-0.0523052		257.41	-0.0462376		257.41	-0.0347224		257.41	-0.0492561
257.6				-0.0698924		257.6	-0.042034		257.6	-0.0440002		257.6	-0.0451327		257.6	-0.0315428		257.6	-0.0412777
257.8				-0.0754492		257.8	-0.0493952		257.8	-0.0449174		257.8	-0.0505222		257.8	-0.0429793		257.8	-0.039923
258.01				-0.0748633		258.01	-0.05081		258.01	-0.052578		258.01	-0.0528009		258.01	-0.0409588		258.01	-0.0462738
258.19				-0.0683427		258.19	-0.0503878		258.19	-0.0510105		258.19	-0.0485435		258.19	-0.0376451		258.19	-0.0433544
258.41				-0.0731171		258.41	-0.0506469		258.41	-0.0500137		258.41	-0.0523209		258.41	-0.0429286		258.41	-0.0359372
258.6				-0.0749051		258.6	-0.0530388		258.6	-0.0480394		258.6	-0.0554264		258.6	-0.0426747		258.6	-0.0405873
258.79				-0.0694632		258.79	-0.0543408		258.79	-0.0493125		258.79	-0.0490059		258.79	-0.0432226		258.79	-0.044411
259.01				-0.0691509		259.01	-0.0528661		259.01	-0.0547631		259.01	-0.0536421		259.01	-0.0427731		259.01	-0.0457075
259.21				-0.0704841		259.21	-0.0520465		259.21	-0.0561293		259.21	-0.0524441		259.21	-0.0440447		259.21	-0.037616
259.4				-0.0705645		259.4	-0.0486346		259.4	-0.0450204		259.4	-0.0528129		259.4	-0.040689		259.4	-0.0406004
259.61				-0.0753884		259.61	-0.0538785		259.61	-0.0535023		259.61	-0.0515943		259.61	-0.0432958		259.61	-0.0396564
259.8				-0.0710114		259.8	-0.0549712		259.8	-0.0560138		259.8	-0.0517869		259.8	-0.0425798		259.8	-0.0461432
260				-0.0728074		260	-0.0454481		260	-0.0467344		260	-0.048654		260	-0.0376549		260	-0.0465097
260.21				-0.0729472		260.21	-0.0471859		260.21	-0.0392023		260.21	-0.048945		260.21	-0.0390955		260.21	-0.0414597
260.41				-0.0739422		260.41	-0.0558752		260.41	-0.0491429		260.41	-0.0497716		260.41	-0.0368758		260.41	-0.0399398
260.61				-0.0715605		260.61	-0.0453182		260.61	-0.0476706		260.61	-0.050775		260.61	-0.0322526		260.61	-0.0453291
260.8				-0.0734876		260.8	-0.0451372		260.8	-0.0482755		260.8	-0.0500709		260.8	-0.0395937		260.8	-0.0536731
261				-0.0730371		261	-0.0483638		261	-0.0472151		261	-0.0531145		261	-0.041482		261	-0.0392198
261.2				-0.072459		261.2	-0.0477021		261.2	-0.0461311		261.2	-0.0480463		261.2	-0.0313088		261.2	-0.0436431
261.41				-0.0703295		261.41	-0.0413879		261.41	-0.0431704		261.41	-0.0458634		261.41	-0.0361995		261.41	-0.0484849
261.59				-0.0707272		261.59	-0.0475229		261.59	-0.0449288		261.59	-0.0483337		261.59	-0.039565		261.59	-0.0470854
261.81				-0.0699724		261.81	-0.0421227		261.81	-0.0465851		261.81	-0.0493656		261.81	-0.0412789		261.81	-0.047219
261.98				-0.0691184		261.98	-0.0523291		261.98	-0.046041		261.98	-0.0493456		261.98	-0.0363454		261.98	-0.0410395
262.2				-0.0735013		262.2	-0.0483849		262.2	-0.0564706		262.2	-0.0509746		262.2	-0.0343533		262.2	-0.0401386
262.41				-0.0705426		262.41	-0.0490764		262.41	-0.0596825		262.41	-0.0503263		262.41	-0.0418961		262.41	-0.0435542
262.59				-0.0731737		262.59	-0.0485662		262.59	-0.039385		262.59	-0.0493437		262.59	-0.0376766		262.59	-0.0405354
262.81				-0.0733754		262.81	-0.0515941		262.81	-0.0453209		262.81	-0.0535919		262.81	-0.044995		262.81	-0.0372403
263				-0.0732131		263	-0.0551342		263	-0.0602226		263	-0.054262		263	-0.0415492		263	-0.0437374
263.19				-0.071698		263.19	-0.053729		263.19	-0.0622566		263.19	-0.0537692		263.19	-0.0391184		263.19	-0.0437983
263.39				-0.0700296		263.39	-0.0427531		263.39	-0.0418525		263.39	-0.0479081		263.39	-0.0316697		263.39	-0.0403107
263.61				-0.0706767		263.61	-0.0482728		263.61	-0.0476439		263.61	-0.0562193		263.61	-0.0422418		263.61	-0.0389135
263.79				-0.0735183		263.79	-0.0528625		263.79	-0.0465807		263.79	-0.0535612		263.79	-0.0355506		263.79	-0.0431245
264				-0.0710397		264	-0.039263		264	-0.0452455		264	-0.0509615		264	-0.0359121		264	-0.0452621
264.22				-0.0673754		264.22	-0.0434336		264.22	-0.0518876		264.22	-0.0495717		264.22	-0.0359914		264.22	-0.0434304
264.39				-0.0709518		264.39	-0.0535531		264.39	-0.0493086		264.39	-0.0511289		264.39	-0.0437136		264.39	-0.0397233
264.59				-0.0667479		264.59	-0.0429565		264.59	-0.0453958		264.59	-0.0442084		264.59	-0.0315293		264.59	-0.0513605
264.81				-0.0695949		264.81	-0.055892		264.81	-0.0684238		264.81	-0.0595787		264.81	-0.047875		264.81	-0.0431815
265				-0.0690939		265	-0.0481737		265	-0.0583289		265	-0.0471979		265	-0.03745		265	-0.0450124
265.21				-0.0706959		265.21	-0.0505355		265.21	-0.046835		265.21	-0.0508774		265.21	-0.0392132		265.21	-0.0383328
265.4				-0.070533		265.4	-0.0543844		265.4	-0.0580234		265.4	-0.0548889		265.4	-0.043676		265.4	-0.0421707
265.59				-0.0696345		265.59	-0.0545963		265.59	-0.0618456		265.59	-0.0527296		265.59	-0.043		265.59	-0.0398737
265.81				-0.0709609		265.81	-0.0411427		265.81	-0.0438643		265.81	-0.0519689		265.81	-0.0428185		265.81	-0.0454049
266.01				-0.0746309		266.01	-0.0558671		266.01	-0.0545646		266.01	-0.0514209		266.01	-0.0409781		266.01	-0.0378602
266.2				-0.0711106		266.2	-0.0496426		266.2	-0.0643665		266.2	-0.0524489		266.2	-0.041539		266.2	-0.0418126
266.4				-0.0694189		266.4	-0.043418		266.4	-0.043263		266.4	-0.0492267		266.4	-0.0378521		266.4	-0.0468674
266.6				-0.070227		266.6	-0.0521467		266.6	-0.0443997		266.6	-0.0528144		266.6	-0.0446905		266.6	-0.0422097
266.81				-0.0749666		266.81	-0.0446455		266.81	-0.0481763		266.81	-0.054709		266.81	-0.0340124		266.81	-0.0452363
267.01				-0.0737353		267.01	-0.0457664		267.01	-0.0462413		267.01	-0.0469629		267.01	-0.0359909		267.01	-0.0508423
267.21				-0.073912		267.21	-0.0548714		267.21	-0.0627958		267.21	-0.051432		267.21	-0.0482724		267.21	-0.0428696
267.41				-0.0711802		267.41	-0.045852		267.41	-0.0400075		267.41	-0.0506301		267.41	-0.0347823		267.41	-0.0432483
267.6				-0.0722572		267.6	-0.046953		267.6	-0.0385846		267.6	-0.0455019		267.6	-0.0332989		267.6	-0.0483305
267.8				-0.0738815		267.8	-0.0547064		267.8	-0.0570048		267.8	-0.0517489		267.8	-0.0393162		267.8	-0.0491242
268.01				-0.0728508		268.01	-0.0434318		268.01	-0.0608563		268.01	-0.0541615		268.01	-0.0425219		268.01	-0.0432324
268.21				-0.0715339		268.21	-0.0416531		268.21	-0.0401		268.21	-0.0486319		268.21	-0.038642		268.21	-0.0465676
268.41				-0.0706234		268.41	-0.0553872		268.41	-0.0496037		268.41	-0.0525736		268.41	-0.0363713		268.41	-0.0433806
268.6				-0.0743859		268.6	-0.0545796		268.6	-0.0653869		268.6	-0.0565066		268.6	-0.04185		268.6	-0.0460038
268.8				-0.0706313		268.8	-0.0485123		268.8	-0.0486296		268.8	-0.0491311		268.8	-0.0360323		268.8	-0.047449
269				-0.0708869		269	-0.0466755		269	-0.0424844		269	-0.0498868		269	-0.0367317		269	-0.0383821
269.21				-0.0737582		269.21	-0.05634		269.21	-0.0490358		269.21	-0.0546004		269.21	-0.0388362		269.21	-0.0440746
269.39				-0.0717454		269.39	-0.0556293		269.39	-0.0459953		269.39	-0.0505611		269.39	-0.038746		269.39	-0.0455724
269.61				-0.071278		269.61	-0.0510206		269.61	-0.05982		269.61	-0.0537564		269.61	-0.04065		269.61	-0.0460446
269.8				-0.0735532		269.8	-0.0546702		269.8	-0.0520702		269.8	-0.0548803		269.8	-0.0472532		269.8	-0.042515
269.99				-0.0702723		269.99	-0.0511036		269.99	-0.0504893		269.99	-0.0497409		269.99	-0.0410343		269.99	-0.0422531
270.21				-0.072536		270.21	-0.050848		270.21	-0.0426027		270.21	-0.0529348		270.21	-0.0347762		270.21	-0.0447844
270.41				-0.0728411		270.41	-0.0545622		270.41	-0.0653278		270.41	-0.0563747		270.41	-0.044343		270.41	-0.0413313
270.6				-0.0720383		270.6	-0.0516131		270.6	-0.0565444		270.6	-0.0525832		270.6	-0.0412488		270.6	-0.0395798
270.8				-0.0732416		270.8	-0.0445359		270.8	-0.0389918		270.8	-0.0513132		270.8	-0.0337746		270.8	-0.044697
271				-0.0779876		271	-0.0538651		271	-0.0576856		271	-0.0541918		271	-0.0406485		271	-0.043389
271.19				-0.0745659		271.19	-0.0525726		271.19	-0.0629471		271.19	-0.0530071		271.19	-0.04408		271.19	-0.043033
271.39				-0.0718757		271.39	-0.0486952		271.39	-0.0442606		271.39	-0.0468512		271.39	-0.0405755		271.39	-0.0434883
271.61				-0.0760922		271.61	-0.0553818		271.61	-0.0502463		271.61	-0.0534108		271.61	-0.0425906		271.61	-0.0393007
271.8				-0.0743491		271.8	-0.054272		271.8	-0.0546155		271.8	-0.0564882		271.8	-0.0417039		271.8	-0.0419908
272				-0.0733334		272	-0.0438208		272	-0.0414652		272	-0.0460552		272	-0.0377942		272	-0.0451787
272.2				-0.0729984		272.2	-0.0534168		272.2	-0.0466832		272.2	-0.0519182		272.2	-0.043352		272.2	-0.038052
272.39				-0.0732461		272.39	-0.0570104		272.39	-0.0502348		272.39	-0.0548435		272.39	-0.042631		272.39	-0.0382831
272.61				-0.0698792		272.61	-0.0500087		272.61	-0.0399182		272.61	-0.0532827		272.61	-0.0371955		272.61	-0.0416137
272.81				-0.0773567		272.81	-0.0531126		272.81	-0.0598443		272.81	-0.0515558		272.81	-0.0432984		272.81	-0.042328
273.01				-0.0762709		273.01	-0.0457501		273.01	-0.0388198		273.01	-0.0496518		273.01	-0.0407508		273.01	-0.0444524
273.2				-0.069906		273.2	-0.0465036		273.2	-0.0343528		273.2	-0.0496204		273.2	-0.031239		273.2	-0.0444082
273.4				-0.0719948		273.4	-0.0515432		273.4	-0.053814		273.4	-0.0459418		273.4	-0.035667		273.4	-0.041085
273.61				-0.0757121		273.61	-0.0517155		273.61	-0.0677063		273.61	-0.0493593		273.61	-0.0414454		273.61	-0.0451857
273.81				-0.0684103		273.81	-0.0389982		273.81	-0.0355525		273.81	-0.0458224		273.81	-0.0314095		273.81	-0.0457379
274.01				-0.0720736		274.01	-0.0464666		274.01	-0.0466656		274.01	-0.0511424		274.01	-0.0404639		274.01	-0.0376375
274.2				-0.073497		274.2	-0.0545404		274.2	-0.0592524		274.2	-0.0522375		274.2	-0.0439367		274.2	-0.0458705
274.4				-0.0690892		274.4	-0.0460051		274.4	-0.0463551		274.4	-0.0462164		274.4	-0.0368153		274.4	-0.0491441
274.61				-0.070476		274.61	-0.047661		274.61	-0.0435276		274.61	-0.0512829		274.61	-0.0407479		274.61	-0.0477202
274.81				-0.0721154		274.81	-0.0491115		274.81	-0.055193		274.81	-0.0549659		274.81	-0.038956		274.81	-0.0371644
275.01				-0.0723911		275.01	-0.0452501		275.01	-0.0422034		275.01	-0.0528914		275.01	-0.034327		275.01	-0.0498433
275.21				-0.071897		275.21	-0.0460874		275.21	-0.0577932		275.21	-0.0509494		275.21	-0.0397276		275.21	-0.0413891
275.4				-0.0681842		275.4	-0.0505712		275.4	-0.0547432		275.4	-0.0517084		275.4	-0.0461494		275.4	-0.0397693
275.6				-0.0739426		275.6	-0.0507668		275.6	-0.0440482		275.6	-0.0462349		275.6	-0.0373524		275.6	-0.042732
275.81				-0.0724881		275.81	-0.0501294		275.81	-0.042341		275.81	-0.0507995		275.81	-0.0344534		275.81	-0.0460372
276.01				-0.0706752		276.01	-0.0535554		276.01	-0.0666665		276.01	-0.056974		276.01	-0.0429685		276.01	-0.0405145
276.2				-0.0701921		276.2	-0.0549122		276.2	-0.0591251		276.2	-0.0504853		276.2	-0.0417021		276.2	-0.0402893
276.41				-0.0723818		276.41	-0.0524651		276.41	-0.0424715		276.41	-0.0531715		276.41	-0.0381406		276.41	-0.0397763
276.6				-0.0737505		276.6	-0.0593613		276.6	-0.051309		276.6	-0.0493984		276.6	-0.0422384		276.6	-0.0415602
276.79				-0.0718334		276.79	-0.0531231		276.79	-0.0653809		276.79	-0.0531928		276.79	-0.0445599		276.79	-0.0483842
277.01				-0.0699531		277.01	-0.0462864		277.01	-0.0378549		277.01	-0.0534325		277.01	-0.0407285		277.01	-0.0419733
277.21				-0.0730796		277.21	-0.0574005		277.21	-0.0518681		277.21	-0.0527858		277.21	-0.0459326		277.21	-0.03617
277.4				-0.0722567		277.4	-0.0539725		277.4	-0.0601841		277.4	-0.0555025		277.4	-0.0437036		277.4	-0.0493183
277.6				-0.0731344		277.6	-0.0445817		277.6	-0.0521814		277.6	-0.0517483		277.6	-0.0323778		277.6	-0.0495198
277.8				-0.0728108		277.8	-0.0552159		277.8	-0.0512905		277.8	-0.0524697		277.8	-0.043189		277.8	-0.0413028
277.99				-0.069623		277.99	-0.0529183		277.99	-0.0463622		277.99	-0.0504425		277.99	-0.0437417		277.99	-0.0381494
278.19				-0.0716981		278.19	-0.0486949		278.19	-0.0505429		278.19	-0.0458459		278.19	-0.0363687		278.19	-0.0476194
278.41				-0.0724378		278.41	-0.0575798		278.41	-0.0619638		278.41	-0.0513055		278.41	-0.0422936		278.41	-0.0434452
278.6				-0.0752199		278.6	-0.0558994		278.6	-0.0579175		278.6	-0.0544707		278.6	-0.0453518		278.6	-0.0423051
278.8				-0.0720697		278.8	-0.0455092		278.8	-0.0369616		278.8	-0.0476187		278.8	-0.0356687		278.8	-0.0476449
279				-0.0725055		279	-0.0531244		279	-0.0528276		279	-0.0507855		279	-0.0392326		279	-0.0413271
279.19				-0.0730874		279.19	-0.0546116		279.19	-0.0620441		279.19	-0.0535943		279.19	-0.0455687		279.19	-0.0421118
279.41				-0.0720763		279.41	-0.0448996		279.41	-0.0418562		279.41	-0.0514519		279.41	-0.0400473		279.41	-0.0454092
279.61				-0.0753111		279.61	-0.057137		279.61	-0.0468889		279.61	-0.0545877		279.61	-0.0434165		279.61	-0.0365298
279.8				-0.0737391		279.8	-0.0572845		279.8	-0.056313		279.8	-0.0574682		279.8	-0.0415406		279.8	-0.0418918
280				-0.0739242		280	-0.0495656		280	-0.0558962		280	-0.0503734		280	-0.0376672		280	-0.048001
280.21				-0.0729539		280.21	-0.0511606		280.21	-0.0399772		280.21	-0.0515646		280.21	-0.0433585		280.21	-0.0421552
280.39				-0.0746407		280.39	-0.0521242		280.39	-0.0444253		280.39	-0.0503185		280.39	-0.0415265		280.39	-0.0423335
280.61				-0.0763778		280.61	-0.0481126		280.61	-0.0422821		280.61	-0.0496209		280.61	-0.0366855		280.61	-0.0501214
280.81				-0.0727252		280.81	-0.0498009		280.81	-0.0588846		280.81	-0.0480824		280.81	-0.0379601		280.81	-0.0413315
281				-0.0766554		281	-0.0559657		281	-0.0554617		281	-0.0559844		281	-0.0446486		281	-0.0398662
281.2				-0.0712272		281.2	-0.0497461		281.2	-0.0436383		281.2	-0.0512907		281.2	-0.0340987		281.2	-0.0452266
281.41				-0.0703132		281.41	-0.0479795		281.41	-0.0401116		281.41	-0.0540274		281.41	-0.0363528		281.41	-0.0419407
281.61				-0.0748755		281.61	-0.0576451		281.61	-0.0680053		281.61	-0.0595286		281.61	-0.0447076		281.61	-0.043965
281.81				-0.0745258		281.81	-0.045316		281.81	-0.0420491		281.81	-0.0502018		281.81	-0.037003		281.81	-0.0461483
282.02				-0.0708354		282.02	-0.0481649		282.02	-0.0461557		282.02	-0.0560332		282.02	-0.0400974		282.02	-0.0363734
282.2				-0.0724198		282.2	-0.0549812		282.2	-0.0560833		282.2	-0.0515465		282.2	-0.0417408		282.2	-0.0413773
282.41				-0.0722827		282.41	-0.05485		282.41	-0.0525925		282.41	-0.0514248		282.41	-0.0414296		282.41	-0.0490928
282.61				-0.0726719		282.61	-0.04547		282.61	-0.0440426		282.61	-0.0463671		282.61	-0.035956		282.61	-0.0439762
282.81				-0.0739087		282.81	-0.0545195		282.81	-0.0506133		282.81	-0.0538425		282.81	-0.0418142		282.81	-0.0417792
283				-0.0757812		283	-0.0542058		283	-0.0546372		283	-0.0499248		283	-0.0453476		283	-0.0411649
283.2				-0.074183		283.2	-0.0456593		283.2	-0.0497274		283.2	-0.0450391		283.2	-0.035344		283.2	-0.0512963
283.4				-0.073512		283.4	-0.053001		283.4	-0.0552732		283.4	-0.0519848		283.4	-0.0409357		283.4	-0.0417434
283.59				-0.0729087		283.59	-0.0503257		283.59	-0.0500212		283.59	-0.0559817		283.59	-0.0478957		283.59	-0.042527
283.81				-0.0720075		283.81	-0.0460641		283.81	-0.0400558		283.81	-0.0465757		283.81	-0.0347629		283.81	-0.0477427
284.01				-0.0746825		284.01	-0.0557692		284.01	-0.0618798		284.01	-0.051579		284.01	-0.0427195		284.01	-0.0372862
284.2				-0.077692		284.2	-0.0537542		284.2	-0.0558521		284.2	-0.0508674		284.2	-0.0456463		284.2	-0.0425401
284.39				-0.0727534		284.39	-0.0546886		284.39	-0.0501143		284.39	-0.0565006		284.39	-0.0431285		284.39	-0.0440705
284.6				-0.068515		284.6	-0.0450601		284.6	-0.0498839		284.6	-0.0485863		284.6	-0.0378753		284.6	-0.0408255
284.79				-0.0725348		284.79	-0.050935		284.79	-0.0623916		284.79	-0.0510301		284.79	-0.043358		284.79	-0.0430636
285.01				-0.0714609		285.01	-0.0411381		285.01	-0.0433631		285.01	-0.049564		285.01	-0.0339349		285.01	-0.0472194
285.21				-0.0742974		285.21	-0.0505491		285.21	-0.048921		285.21	-0.0522102		285.21	-0.0440905		285.21	-0.0371141
285.4				-0.0728139		285.4	-0.0538138		285.4	-0.0565382		285.4	-0.0546194		285.4	-0.0435341		285.4	-0.0426399
285.6				-0.071714		285.6	-0.0456968		285.6	-0.0493639		285.6	-0.0481837		285.6	-0.0374647		285.6	-0.0496147
285.81				-0.0737993		285.81	-0.0480103		285.81	-0.0404895		285.81	-0.0482598		285.81	-0.038398		285.81	-0.0458455
285.99				-0.0736411		285.99	-0.0467656		285.99	-0.0478063		285.99	-0.0483956		285.99	-0.0421197		285.99	-0.0400293
286.21				-0.0676047		286.21	-0.0475025		286.21	-0.0426754		286.21	-0.0506108		286.21	-0.0348818		286.21	-0.0471642
286.41				-0.0746448		286.41	-0.0510611		286.41	-0.0646759		286.41	-0.0534116		286.41	-0.0412112		286.41	-0.0461417
286.6				-0.0706419		286.6	-0.0508207		286.6	-0.0543512		286.6	-0.0564627		286.6	-0.0412578		286.6	-0.0438291
286.8				-0.0714463		286.8	-0.0489511		286.8	-0.037502		286.8	-0.0494546		286.8	-0.032767		286.8	-0.044973
287.01				-0.0720947		287.01	-0.0474826		287.01	-0.0422113		287.01	-0.0468204		287.01	-0.0369777		287.01	-0.0459206
287.19				-0.0726962		287.19	-0.052132		287.19	-0.0619289		287.19	-0.0549915		287.19	-0.0451983		287.19	-0.0444544
287.41				-0.0720362		287.41	-0.0475199		287.41	-0.0439483		287.41	-0.0461738		287.41	-0.0376256		287.41	-0.0518436
287.6				-0.0724216		287.6	-0.041785		287.6	-0.0394365		287.6	-0.0477274		287.6	-0.0334404		287.6	-0.0444793
287.8				-0.0709121		287.8	-0.0566121		287.8	-0.06183		287.8	-0.0527123		287.8	-0.0423719		287.8	-0.0428913
288.01				-0.0732171		288.01	-0.0509261		288.01	-0.0519195		288.01	-0.0482866		288.01	-0.0352881		288.01	-0.0503374
288.21				-0.0713512		288.21	-0.045296		288.21	-0.0434593		288.21	-0.0481438		288.21	-0.0388204		288.21	-0.0470158
288.41				-0.0786057		288.41	-0.0564953		288.41	-0.0487115		288.41	-0.0584095		288.41	-0.0467561		288.41	-0.0407307
288.61				-0.0732564		288.61	-0.0475639		288.61	-0.0462575		288.61	-0.0511461		288.61	-0.0337986		288.61	-0.0505045
288.79				-0.0699028		288.79	-0.0481025		288.79	-0.0695225		288.79	-0.0487095		288.79	-0.0436176		288.79	-0.0477954
288.99				-0.0713994		288.99	-0.0464053		288.99	-0.0403362		288.99	-0.0493215		288.99	-0.0366681		288.99	-0.0438593
289.21				-0.0722619		289.21	-0.0544009		289.21	-0.0468315		289.21	-0.0539302		289.21	-0.0423017		289.21	-0.0422358
289.39				-0.0763603		289.39	-0.0487421		289.39	-0.0535686		289.39	-0.0514204		289.39	-0.0413669		289.39	-0.0509295
289.61				-0.07363		289.61	-0.0565604		289.61	-0.0643319		289.61	-0.054489		289.61	-0.045997		289.61	-0.0425467
289.8				-0.0721741		289.8	-0.0565251		289.8	-0.0567581		289.8	-0.0540294		289.8	-0.0468384		289.8	-0.0378054
290				-0.0749709		290	-0.0435734		290	-0.0466756		290	-0.0531506		290	-0.0366731		290	-0.0421527
290.21				-0.0779563		290.21	-0.0549568		290.21	-0.0543119		290.21	-0.0527323		290.21	-0.0384323		290.21	-0.047288
290.39				-0.0782197		290.39	-0.0563905		290.39	-0.0615305		290.39	-0.0584969		290.39	-0.0435029		290.39	-0.0481758
290.61				-0.0733516		290.61	-0.0431443		290.61	-0.0459653		290.61	-0.047374		290.61	-0.0358642		290.61	-0.0417926
290.81				-0.0752112		290.81	-0.0532423		290.81	-0.0480469		290.81	-0.0553538		290.81	-0.0464205		290.81	-0.0384909
291				-0.0750227		291	-0.0585128		291	-0.0562039		291	-0.0505408		291	-0.0417651		291	-0.045841
291.2				-0.0725758		291.2	-0.050219		291.2	-0.0519162		291.2	-0.0481608		291.2	-0.0376099		291.2	-0.0478165
291.41				-0.0720349		291.41	-0.0545909		291.41	-0.0508183		291.41	-0.0549846		291.41	-0.0392716		291.41	-0.0507758
291.59				-0.0705403		291.59	-0.0500561		291.59	-0.0460382		291.59	-0.0556451		291.59	-0.0427166		291.59	-0.0404
291.81				-0.0777627		291.81	-0.0466365		291.81	-0.0420396		291.81	-0.0510397		291.81	-0.0389938		291.81	-0.0466253
292.01				-0.0738316		292.01	-0.0542964		292.01	-0.0640512		292.01	-0.0530426		292.01	-0.0423527		292.01	-0.0434889
292.2				-0.075477		292.2	-0.0494023		292.2	-0.063738		292.2	-0.0551997		292.2	-0.0475366		292.2	-0.0423408
292.4				-0.0722701		292.4	-0.0531105		292.4	-0.0419681		292.4	-0.0525736		292.4	-0.0383541		292.4	-0.0499518
292.61				-0.0763932		292.61	-0.0505566		292.61	-0.041748		292.61	-0.0465706		292.61	-0.0406094		292.61	-0.0447975
292.79				-0.0764071		292.79	-0.0511397		292.79	-0.0647479		292.79	-0.0531884		292.79	-0.0392651		292.79	-0.0480892
293.01				-0.0734189		293.01	-0.0497337		293.01	-0.0435485		293.01	-0.048882		293.01	-0.0403766		293.01	-0.0524295
293.2				-0.0742303		293.2	-0.0439636		293.2	-0.0420264		293.2	-0.0490869		293.2	-0.0409335		293.2	-0.0491691
293.39				-0.0754219		293.39	-0.0457319		293.39	-0.0374898		293.39	-0.0490584		293.39	-0.036175		293.39	-0.044223
293.61				-0.0744578		293.61	-0.0502336		293.61	-0.0503053		293.61	-0.0539051		293.61	-0.0397942		293.61	-0.0445366
293.81				-0.0708515		293.81	-0.0456435		293.81	-0.0416865		293.81	-0.0478272		293.81	-0.0407762		293.81	-0.0466454
294.01				-0.0719897		294.01	-0.0533423		294.01	-0.05093		294.01	-0.0541197		294.01	-0.0447285		294.01	-0.0373289
294.21				-0.0717481		294.21	-0.0521108		294.21	-0.0465826		294.21	-0.0476552		294.21	-0.0385036		294.21	-0.0430116
294.4				-0.0727384		294.4	-0.0483449		294.4	-0.0515071		294.4	-0.0502213		294.4	-0.0376765		294.4	-0.0514258
294.6				-0.0731857		294.6	-0.0488083		294.6	-0.0549307		294.6	-0.055716		294.6	-0.0436444		294.6	-0.0459706
294.81				-0.075881		294.81	-0.0554268		294.81	-0.0460851		294.81	-0.0520566		294.81	-0.0445815		294.81	-0.0437705
295.01				-0.0733334		295.01	-0.0468902		295.01	-0.0386311		295.01	-0.0492161		295.01	-0.0322308		295.01	-0.0470476
295.21				-0.0749837		295.21	-0.05765		295.21	-0.058267		295.21	-0.056769		295.21	-0.0427351		295.21	-0.0444621
295.4				-0.0733432		295.4	-0.05827		295.4	-0.0668404		295.4	-0.0589643		295.4	-0.0428105		295.4	-0.0402477
295.6				-0.0719452		295.6	-0.0460192		295.6	-0.0423921		295.6	-0.050809		295.6	-0.0357461		295.6	-0.0422284
295.81				-0.0752135		295.81	-0.0508382		295.81	-0.0463752		295.81	-0.0533923		295.81	-0.0350874		295.81	-0.0414444
296.01				-0.0723031		296.01	-0.0563146		296.01	-0.0662581		296.01	-0.0506044		296.01	-0.0420652		296.01	-0.0449356
296.21				-0.0743486		296.21	-0.0412381		296.21	-0.0529821		296.21	-0.0511179		296.21	-0.0367221		296.21	-0.0548844
296.41				-0.0745128		296.41	-0.0533722		296.41	-0.046816		296.41	-0.0487844		296.41	-0.0451261		296.41	-0.0439591
296.59				-0.0717059		296.59	-0.0470658		296.59	-0.0507469		296.59	-0.0525718		296.59	-0.0402447		296.59	-0.0423121
296.8				-0.0716731		296.8	-0.0476858		296.8	-0.0540246		296.8	-0.0503684		296.8	-0.0381614		296.8	-0.0511334
297.01				-0.0714393		297.01	-0.048115		297.01	-0.0426647		297.01	-0.0463214		297.01	-0.041553		297.01	-0.0490141
297.19				-0.0757609		297.19	-0.0487468		297.19	-0.0507926		297.19	-0.0523234		297.19	-0.0460168		297.19	-0.0452456
297.4				-0.0735142		297.4	-0.0539654		297.4	-0.0568138		297.4	-0.0445828		297.4	-0.0430098		297.4	-0.0465008
297.6				-0.0748183		297.6	-0.0442911		297.6	-0.0486056		297.6	-0.0472369		297.6	-0.0370388		297.6	-0.0530293
297.79				-0.0692141		297.79	-0.0441264		297.79	-0.0490697		297.79	-0.0477812		297.79	-0.0412523		297.79	-0.0473461
297.99				-0.0749948		297.99	-0.0542923		297.99	-0.0507467		297.99	-0.0554376		297.99	-0.0446172		297.99	-0.0436481
298.21				-0.0752741		298.21	-0.0525696		298.21	-0.0414622		298.21	-0.0489944		298.21	-0.0402069		298.21	-0.0455264
298.4				-0.0712963		298.4	-0.0477973		298.4	-0.0596002		298.4	-0.0526632		298.4	-0.0416856		298.4	-0.0495779
298.61				-0.0717977		298.61	-0.0454616		298.61	-0.0448597		298.61	-0.0479577		298.61	-0.0353625		298.61	-0.0478175
298.8				-0.0708035		298.8	-0.0453845		298.8	-0.0370555		298.8	-0.0456917		298.8	-0.0382444		298.8	-0.0458904
298.99				-0.0748096		298.99	-0.0457181		298.99	-0.0424135		298.99	-0.0528186		298.99	-0.0382177		298.99	-0.042545
299.21				-0.0775541		299.21	-0.0530182		299.21	-0.0531629		299.21	-0.0532431		299.21	-0.039421		299.21	-0.0485307
299.41				-0.0758391		299.41	-0.0506138		299.41	-0.0456288		299.41	-0.0526607		299.41	-0.0404504		299.41	-0.0473119
299.6				-0.0724414		299.6	-0.0492169		299.6	-0.0488347		299.6	-0.0534461		299.6	-0.0421551		299.6	-0.0421969
299.81				-0.0723733		299.81	-0.0502068		299.81	-0.0458476		299.81	-0.0531608		299.81	-0.0378584		299.81	-0.0469689
300.01	loading			-0.0439994		300.01	-0.0162088		300.01	-0.0380695		300.01	-0.0145689		300.01	-0.0668162		300.01	-0.0392246
300.22				-0.0507198		300.22	-0.0130793		300.22	-0.0444158		300.22	-0.0176304		300.22	-0.0707267		300.22	-0.0417792
300.42				-0.0477321		300.42	-0.00986089		300.42	-0.0318813		300.42	-0.00692337		300.42	-0.0657146		300.42	-0.0375683
300.62				-0.0477471		300.62	-0.0220375		300.62	-0.0387066		300.62	-0.0158286		300.62	-0.0695333		300.62	-0.0359108
300.83				-0.0438902		300.83	-0.00594555		300.83	-0.0398626		300.83	-0.00627503		300.83	-0.064851		300.83	-0.035915
301.03				-0.039606		301.03	-0.00559723		301.03	-0.0312215		301.03	-0.00872721		301.03	-0.0625476		301.03	-0.0343638
301.22				-0.0432437		301.22	-0.00989571		301.22	-0.0315664		301.22	-0.0126334		301.22	-0.0663834		301.22	-0.0346554
301.42				-0.0423207		301.42	-0.0134869		301.42	-0.0364513		301.42	-0.00988869		301.42	-0.0633789		301.42	-0.0292746
301.62				-0.0380499		301.62	-0.00026923		301.62	-0.0293649		301.62	0.00010883		301.62	-0.0580433		301.62	-0.0325595
301.82				-0.0383745		301.82	-0.0133083		301.82	-0.029014		301.82	-0.0141648		301.82	-0.0625579		301.82	-0.0326191
302.03				-0.0429019		302.03	-0.00639375		302.03	-0.0318674		302.03	-0.0113899		302.03	-0.0601648		302.03	-0.0333017
302.21				-0.0442315		302.21	-0.00217786		302.21	-0.0294217		302.21	0.00384534		302.21	-0.0586412		302.21	-0.0338486
302.42				-0.0334126		302.42	-0.00487587		302.42	-0.0242171		302.42	0.00327027		302.42	-0.0586113		302.42	-0.027352
302.62				-0.0377944		302.62	-0.00870782		302.62	-0.0338555		302.62	-0.00670313		302.62	-0.0589024		302.62	-0.0269791
302.81				-0.0394381		302.81	-0.00611936		302.81	-0.0279911		302.81	-0.00484105		302.81	-0.0604734		302.81	-0.0311907
303.03				-0.0362431		303.03	-0.00803995		303.03	-0.0270633		303.03	-0.0073569		303.03	-0.0578687		303.03	-0.0243117
303.23				-0.0306563		303.23	-0.0015499		303.23	-0.0246651		303.23	0.00189069		303.23	-0.0570657		303.23	-0.0283419
303.4				-0.0297282		303.4	-0.00650051		303.4	-0.022887		303.4	-0.00284558		303.4	-0.0564636		303.4	-0.0298065
303.62				-0.0327067		303.62	-0.00039627		303.62	-0.0182044		303.62	0.00327051		303.62	-0.0529031		303.62	-0.0226289
303.82				-0.035075		303.82	-0.00191052		303.82	-0.0226435		303.82	-0.00633566		303.82	-0.0559374		303.82	-0.0211948
304.01				-0.0267137		304.01	-0.00176122		304.01	-0.0257752		304.01	0.00064423		304.01	-0.0527152		304.01	-0.0250684
304.23				-0.0285312		304.23	0.00420379		304.23	-0.0219385		304.23	-0.00053765		304.23	-0.0493574		304.23	-0.0183916
304.41				-0.0338743		304.41	-0.00422883		304.41	-0.0219038		304.41	-0.00069403		304.41	-0.052319		304.41	-0.0164934
304.6				-0.0331703		304.6	-0.00052827		304.6	-0.0207742		304.6	0.00089937		304.6	-0.0533251		304.6	-0.0162792
304.82				-0.0193471		304.82	0.0124594		304.82	-0.0148801		304.82	0.0123431		304.82	-0.044504		304.82	-0.0171319
305.02				-0.0270877		305.02	-0.00124409		305.02	-0.0196541		305.02	0.0014758		305.02	-0.0500747		305.02	-0.0198681
305.21				-0.0322921		305.21	0.00033215		305.21	-0.0160861		305.21	0.00023102		305.21	-0.0467823		305.21	-0.0134803
305.43				-0.0246587		305.43	0.0089505		305.43	-0.0120463		305.43	0.00837592		305.43	-0.0461835		305.43	-0.01611
305.62				-0.0200784		305.62	0.00686442		305.62	-0.0149458		305.62	0.0127945		305.62	-0.0450879		305.62	-0.0133939
305.8				-0.0249235		305.8	0.00967819		305.8	-0.0096936		305.8	0.00420772		305.8	-0.0455415		305.8	-0.0125161
306.02				-0.0235502		306.02	0.0116218		306.02	-0.0104458		306.02	0.0136405		306.02	-0.0425374		306.02	-0.0131436
306.22				-0.0202778		306.22	0.00386434		306.22	-0.00975282		306.22	0.00836758		306.22	-0.0431021		306.22	-0.00886228
306.43				-0.0181402		306.43	0.0187656		306.43	-0.00412502		306.43	0.0162913		306.43	-0.036345		306.43	-0.00866175
306.63				-0.0176981		306.63	0.017167		306.63	-0.00651304		306.63	0.022187		306.63	-0.0334297		306.63	-0.00643772
306.82				-0.0184448		306.82	0.0152288		306.82	-0.00538067		306.82	0.0168539		306.82	-0.0377466		306.82	-0.00399372
307				-0.0220804		307	0.0112093		307	-0.00561335		307	0.0087275		307	-0.0383142		307	-0.00562321
307.22				-0.0180003		307.22	0.0240682		307.22	-0.00103617		307.22	0.0292042		307.22	-0.0330575		307.22	-0.00457946
307.42				-0.0115487		307.42	0.01645		307.42	-0.00632888		307.42	0.0154887		307.42	-0.0372216		307.42	-0.00210256
307.63				-0.0185768		307.63	0.0206919		307.63	-0.00416444		307.63	0.0171143		307.63	-0.0314413		307.63	-0.00719234
307.81				-0.015309		307.81	0.0239193		307.81	-0.0045901		307.81	0.0251348		307.81	-0.0294317		307.81	-0.00272037
308.02				-0.0120374		308.02	0.0241733		308.02	0.00176891		308.02	0.0252603		308.02	-0.0289201		308.02	0.00058608
308.22				-0.0139537		308.22	0.0172353		308.22	-0.00459237		308.22	0.0165687		308.22	-0.0341235		308.22	0.00020581
308.42				-0.0126398		308.42	0.0280309		308.42	0.00218767		308.42	0.0313023		308.42	-0.0266095		308.42	-0.0035926
308.61				-0.00824565		308.61	0.0309591		308.61	0.00328741		308.61	0.0287021		308.61	-0.0252852		308.61	0.00356819
308.83				-0.00539442		308.83	0.0239129		308.83	0.00517348		308.83	0.0225403		308.83	-0.0300073		308.83	0.00165736
309				-0.00736794		309	0.0200449		309	0.00423388		309	0.0213395		309	-0.030009		309	-0.00030989
309.22				-0.00542222		309.22	0.0318417		309.22	0.0084942		309.22	0.0297684		309.22	-0.0215242		309.22	0.00591036
309.42				-0.00942621		309.42	0.0240292		309.42	0.0039958		309.42	0.0227175		309.42	-0.0299729		309.42	0.00318291
309.61				-0.00709826		309.61	0.0260821		309.61	0.00370586		309.61	0.0288474		309.61	-0.0238119		309.61	0.00853705
309.83				0.00445194		309.83	0.0339676		309.83	0.0122649		309.83	0.0343968		309.83	-0.0185492		309.83	0.00580312
310.01				-0.0022862		310.01	0.0300931		310.01	0.00909898		310.01	0.0261806		310.01	-0.0197431		310.01	0.0100259
310.2				-0.00310229		310.2	0.0274232		310.2	0.00833534		310.2	0.024536		310.2	-0.0231021		310.2	0.00850243
310.42				0.00400407		310.42	0.0414291		310.42	0.0133729		310.42	0.040256		310.42	-0.0144461		310.42	0.0142151
310.62				0.00127309		310.62	0.0312008		310.62	0.0153489		310.62	0.0287303		310.62	-0.0177631		310.62	0.0127128
310.81				-0.00285406		310.81	0.0284179		310.81	0.0126641		310.81	0.028709		310.81	-0.0187352		310.81	0.00980623
311.03				0.00308993		311.03	0.0390142		311.03	0.0194232		311.03	0.0371974		311.03	-0.0141354		311.03	0.0101352
311.22				0.00358497		311.22	0.0353822		311.22	0.0196028		311.22	0.0379804		311.22	-0.0161152		311.22	0.0127592
311.4				0.0069635		311.4	0.0383297		311.4	0.0158016		311.4	0.0341166		311.4	-0.0167884		311.4	0.0164835
311.62				0.00622782		311.62	0.0496689		311.62	0.0221644		311.62	0.0424		311.62	-0.0125048		311.62	0.0160339
311.82				0.00211853		311.82	0.0305474		311.82	0.018857		311.82	0.03871		311.82	-0.018198		311.82	0.0158824
312.01				0.0057706		312.01	0.0325889		312.01	0.0185627		312.01	0.0378558		312.01	-0.0156818		312.01	0.0176248
312.23				0.0103324		312.23	0.0528608		312.23	0.0264742		312.23	0.0481108		312.23	-0.00591142		312.23	0.014173
312.42				0.0103326		312.42	0.0449102		312.42	0.0236847		312.42	0.0464633		312.42	-0.0066629		312.42	0.0150039
312.6				0.00607943		312.6	0.035221		312.6	0.0244894		312.6	0.0389404		312.6	-0.0127865		312.6	0.0204806
312.82				0.0133704		312.82	0.0564014		312.82	0.0256494		312.82	0.0561149		312.82	-0.00302767		312.82	0.0201985
313.03				0.0166662		313.03	0.0413338		313.03	0.0244028		313.03	0.0474486		313.03	-0.00926365		313.03	0.0238039
313.21				0.0108682		313.21	0.0427846		313.21	0.0254931		313.21	0.0418032		313.21	-0.00716653		313.21	0.0192395
313.42				0.0113644		313.42	0.0523705		313.42	0.0263067		313.42	0.0584328		313.42	-0.00021349		313.42	0.0208255
313.62				0.0134524		313.62	0.0537686		313.62	0.0312844		313.62	0.0543712		313.62	0.00186412		313.62	0.0205789
313.81				0.0221456		313.81	0.0493865		313.81	0.0249587		313.81	0.0481479		313.81	-0.00138826		313.81	0.0279419
314.02				0.0142062		314.02	0.0576947		314.02	0.0322993		314.02	0.0585108		314.02	0.00385704		314.02	0.0206005
314.24				0.0137976		314.24	0.04587		314.24	0.0333258		314.24	0.0506686		314.24	-0.00293405		314.24	0.0272639
314.41				0.0191773		314.41	0.0460986		314.41	0.0299358		314.41	0.0483838		314.41	0.00096879		314.41	0.0319409
314.62				0.0220146		314.62	0.0587622		314.62	0.0291256		314.62	0.060561		314.62	0.00177908		314.62	0.0284294
314.82				0.0215778		314.82	0.0598638		314.82	0.0331535		314.82	0.0628787		314.82	0.00219422		314.82	0.0270304
315.02				0.0167969		315.02	0.0468261		315.02	0.0315162		315.02	0.0545322		315.02	-0.00527178		315.02	0.032188
315.22				0.0245126		315.22	0.0653825		315.22	0.0379031		315.22	0.0710983		315.22	0.0091775		315.22	0.024184
315.43				0.025101		315.43	0.0613943		315.43	0.0388133		315.43	0.0617037		315.43	0.00955227		315.43	0.0329296
315.61				0.0211782		315.61	0.0516717		315.61	0.0359758		315.61	0.055143		315.61	0.00082897		315.61	0.031304
315.8				0.0212995		315.8	0.0531468		315.8	0.0315585		315.8	0.0511902		315.8	0.00367955		315.8	0.028886
316.02				0.0284044		316.02	0.0650533		316.02	0.0403897		316.02	0.0665927		316.02	0.00847508		316.02	0.0366442
316.22				0.0288446		316.22	0.0568281		316.22	0.0385111		316.22	0.0588008		316.22	0.00728541		316.22	0.035182
316.41				0.0229838		316.41	0.0557902		316.41	0.0395738		316.41	0.0589098		316.41	0.00655148		316.41	0.0320738
316.63				0.027512		316.63	0.0634721		316.63	0.0447112		316.63	0.0619244		316.63	0.0153135		316.63	0.0407208
316.82				0.0290508		316.82	0.0581856		316.82	0.0375903		316.82	0.0626336		316.82	0.00927988		316.82	0.0394358
317				0.0364551		317	0.0589738		317	0.0429274		317	0.0640605		317	0.0124697		317	0.0399946
317.22				0.0297637		317.22	0.0728045		317.22	0.0448353		317.22	0.0677428		317.22	0.0145335		317.22	0.0410014
317.42				0.0265549		317.42	0.0593091		317.42	0.0464013		317.42	0.0588098		317.42	0.0123284		317.42	0.0424449
317.61				0.0305494		317.61	0.0612286		317.61	0.0447434		317.61	0.063506		317.61	0.0159802		317.61	0.0413212
317.81				0.0352533		317.81	0.0754996		317.81	0.0463006		317.81	0.0789817		317.81	0.0156069		317.81	0.0376629
318.02				0.0343185		318.02	0.0699811		318.02	0.0451834		318.02	0.0691044		318.02	0.0194021		318.02	0.0391203
318.2				0.0304939		318.2	0.0678055		318.2	0.046042		318.2	0.064462		318.2	0.0200392		318.2	0.0461954
318.42				0.033117		318.42	0.0784997		318.42	0.0472468		318.42	0.0799035		318.42	0.0236723		318.42	0.0461679
318.63				0.0403966		318.63	0.0710054		318.63	0.0521411		318.63	0.0684667		318.63	0.0219034		318.63	0.0458537
318.81				0.0363758		318.81	0.0676381		318.81	0.0493936		318.81	0.065283		318.81	0.0184742		318.81	0.0480644
319.02				0.0347937		319.02	0.0750328		319.02	0.0523881		319.02	0.0763066		319.02	0.0213889		319.02	0.0464941
319.22				0.0432429		319.22	0.0767691		319.22	0.053614		319.22	0.0796083		319.22	0.0264385		319.22	0.0519718
319.41				0.0485831		319.41	0.0774773		319.41	0.0564784		319.41	0.0756322		319.41	0.0254265		319.41	0.053124
319.62				0.0406982		319.62	0.0851431		319.62	0.0553658		319.62	0.0818375		319.62	0.0305068		319.62	0.0526343
319.83				0.0396491		319.83	0.0782687		319.83	0.0557352		319.83	0.0782526		319.83	0.0272062		319.83	0.047741
320.01				0.0434472		320.01	0.074999		320.01	0.0583182		320.01	0.0769039		320.01	0.0246335		320.01	0.0550645
320.22				0.0467923		320.22	0.0833193		320.22	0.0568036		320.22	0.0846809		320.22	0.0321628		320.22	0.0503103
320.42				0.0494274		320.42	0.0886966		320.42	0.0647817		320.42	0.0861311		320.42	0.0346679		320.42	0.0546037
320.62				0.0421434		320.62	0.0752501		320.62	0.059449		320.62	0.0700216		320.62	0.0304895		320.62	0.0581949
320.83				0.0428052		320.83	0.0846394		320.83	0.0627926		320.83	0.0872546		320.83	0.0303271		320.83	0.0557308
321.03				0.0545409		321.03	0.0907662		321.03	0.0634093		321.03	0.0884596		321.03	0.0359402		321.03	0.058058
321.22				0.0499926		321.22	0.0812611		321.22	0.0623125		321.22	0.0828065		321.22	0.0348422		321.22	0.0610174
321.42				0.0444885		321.42	0.0843132		321.42	0.061607		321.42	0.0845768		321.42	0.0307993		321.42	0.0561007
321.62				0.047562		321.62	0.0980201		321.62	0.0698572		321.62	0.091746		321.62	0.0341323		321.62	0.0600794
321.82				0.0543798		321.82	0.0843957		321.82	0.0669992		321.82	0.0890312		321.82	0.036411		321.82	0.0588526
322.03				0.0535969		322.03	0.0948249		322.03	0.0686329		322.03	0.0923285		322.03	0.0364278		322.03	0.059958
322.23				0.053137		322.23	0.0929515		322.23	0.0701969		322.23	0.0894329		322.23	0.0432207		322.23	0.0645455
322.42				0.0533677		322.42	0.090827		322.42	0.0695236		322.42	0.0908951		322.42	0.0380456		322.42	0.0642485
322.62				0.0559238		322.62	0.0910384		322.62	0.068069		322.62	0.0892775		322.62	0.0362121		322.62	0.0615481
322.82				0.0634251		322.82	0.104714		322.82	0.0774318		322.82	0.102082		322.82	0.0450574		322.82	0.0659918
323.02				0.0526804		323.02	0.0932655		323.02	0.0745517		323.02	0.0889117		323.02	0.0391422		323.02	0.0653441
323.21				0.05692		323.21	0.0874488		323.21	0.0686183		323.21	0.0893659		323.21	0.0381739		323.21	0.066954
323.41				0.0647071		323.41	0.102438		323.41	0.0752607		323.41	0.103503		323.41	0.0470042		323.41	0.0632087
323.62				0.0651237		323.62	0.0998128		323.62	0.0758548		323.62	0.100285		323.62	0.048973		323.62	0.0670708
323.8				0.0619603		323.8	0.102343		323.8	0.0762606		323.8	0.0952292		323.8	0.043208		323.8	0.0689694
324.02				0.0632669		324.02	0.110382		324.02	0.078671		324.02	0.105091		324.02	0.0486183		324.02	0.0687621
324.23				0.0642047		324.23	0.0975512		324.23	0.0768601		324.23	0.0990768		324.23	0.0451063		324.23	0.0745374
324.41				0.0664178		324.41	0.098862		324.41	0.0829377		324.41	0.0926712		324.41	0.0473555		324.41	0.0735792
324.62				0.0595503		324.62	0.104127		324.62	0.0787165		324.62	0.0997509		324.62	0.0461058		324.62	0.0672683
324.82				0.0689046		324.82	0.105722		324.82	0.0855632		324.82	0.105055		324.82	0.0461143		324.82	0.0740434
325.01				0.0721045		325.01	0.109815		325.01	0.0801917		325.01	0.103561		325.01	0.0475671		325.01	0.0768624
325.22				0.069269		325.22	0.112936		325.22	0.0828288		325.22	0.110767		325.22	0.0554029		325.22	0.0758579
325.43				0.0684853		325.43	0.103003		325.43	0.0841727		325.43	0.102347		325.43	0.0542588		325.43	0.0775851
325.61				0.064301		325.61	0.1015		325.61	0.0822274		325.61	0.10057		325.61	0.0496395		325.61	0.0800972
325.82				0.0711866		325.82	0.108365		325.82	0.0862336		325.82	0.111965		325.82	0.0542342		325.82	0.0756021
326.02				0.0763011		326.02	0.116719		326.02	0.089379		326.02	0.115322		326.02	0.0581974		326.02	0.0753157
326.21				0.0704633		326.21	0.104634		326.21	0.0850446		326.21	0.106701		326.21	0.0553813		326.21	0.081923
326.43				0.0688888		326.43	0.115433		326.43	0.0881205		326.43	0.117539		326.43	0.0583912		326.43	0.0830857
326.63				0.0737335		326.63	0.111296		326.63	0.089767		326.63	0.115517		326.63	0.0581931		326.63	0.0806393
326.82				0.0750768		326.82	0.110331		326.82	0.0870649		326.82	0.105749		326.82	0.0576249		326.82	0.0834202
327.02				0.0710612		327.02	0.113575		327.02	0.0872693		327.02	0.114894		327.02	0.0553388		327.02	0.0795118
327.22				0.0762148		327.22	0.119849		327.22	0.0900961		327.22	0.121632		327.22	0.0645563		327.22	0.0903772
327.42				0.07521		327.42	0.109933		327.42	0.0895772		327.42	0.112286		327.42	0.0603023		327.42	0.0843621
327.63				0.0810584		327.63	0.12107		327.63	0.0942163		327.63	0.118485		327.63	0.0614081		327.63	0.083133
327.81				0.0740044		327.81	0.121805		327.81	0.090707		327.81	0.115245		327.81	0.0639981		327.81	0.0828056
328.02				0.0800456		328.02	0.116252		328.02	0.0943252		328.02	0.118736		328.02	0.0592768		328.02	0.0900731
328.22				0.0780675		328.22	0.116329		328.22	0.0901439		328.22	0.117454		328.22	0.0646078		328.22	0.0925777
328.42				0.0834588		328.42	0.126857		328.42	0.0991944		328.42	0.125272		328.42	0.0672781		328.42	0.0867967
328.63				0.0791734		328.63	0.112976		328.63	0.0963673		328.63	0.11288		328.63	0.0675115		328.63	0.0927226
328.83				0.0766137		328.83	0.115469		328.83	0.0967064		328.83	0.127967		328.83	0.0685268		328.83	0.0895177
329.02				0.0846523		329.02	0.128133		329.02	0.100175		329.02	0.125625		329.02	0.0701978		329.02	0.0882423
329.22				0.0877327		329.22	0.123039		329.22	0.101387		329.22	0.120284		329.22	0.0735195		329.22	0.0962462
329.42				0.082504		329.42	0.11738		329.42	0.097984		329.42	0.117202		329.42	0.0686305		329.42	0.0865142
329.62				0.0845502		329.62	0.130726		329.62	0.0982154		329.62	0.129101		329.62	0.0751737		329.62	0.0933251
329.83				0.0899187		329.83	0.122226		329.83	0.10335		329.83	0.123074		329.83	0.0758412		329.83	0.0990121
330.01				0.0856055		330.01	0.125221		330.01	0.100727		330.01	0.118438		330.01	0.0706003		330.01	0.0925765
330.22				0.0864976		330.22	0.127891		330.22	0.101046		330.22	0.12995		330.22	0.0761886		330.22	0.0993862
330.42				0.0872681		330.42	0.12829		330.42	0.106507		330.42	0.129943		330.42	0.0794323		330.42	0.0990184
330.61				0.0913332		330.61	0.130348		330.61	0.106861		330.61	0.128593		330.61	0.0734437		330.61	0.100435
330.82				0.0911634		330.82	0.13661		330.82	0.106151		330.82	0.137153		330.82	0.0776363		330.82	0.100105
331.03				0.094795		331.03	0.129756		331.03	0.109851		331.03	0.128871		331.03	0.0813984		331.03	0.100552
331.21				0.0909566		331.21	0.129624		331.21	0.110226		331.21	0.128029		331.21	0.0752798		331.21	0.105817
331.42				0.0965217		331.42	0.135174		331.42	0.106319		331.42	0.137103		331.42	0.0822143		331.42	0.108011
331.62				0.102875		331.62	0.14019		331.62	0.113157		331.62	0.141234		331.62	0.0846223		331.62	0.101817
331.81				0.0978513		331.81	0.138854		331.81	0.115214		331.81	0.135914		331.81	0.083741		331.81	0.102181
332.03				0.0949346		332.03	0.139729		332.03	0.114802		332.03	0.138125		332.03	0.081048		332.03	0.103916
332.21				0.106193		332.21	0.144869		332.21	0.114283		332.21	0.140649		332.21	0.0851817		332.21	0.102874
332.4				0.105996		332.4	0.148887		332.4	0.112509		332.4	0.142629		332.4	0.0901403		332.4	0.107954
332.62				0.093521		332.62	0.136899		332.62	0.113285		332.62	0.130304		332.62	0.0846631		332.62	0.105727
332.82				0.101157		332.82	0.146275		332.82	0.117761		332.82	0.145181		332.82	0.0872488		332.82	0.109284
333.01				0.109785		333.01	0.145357		333.01	0.120412		333.01	0.147844		333.01	0.0934651		333.01	0.11178
333.23				0.108066		333.23	0.144976		333.23	0.119062		333.23	0.143116		333.23	0.0911505		333.23	0.109114
333.41				0.106196		333.41	0.149652		333.41	0.119348		333.41	0.142592		333.41	0.0886074		333.41	0.105338
333.6				0.102046		333.6	0.152564		333.6	0.122733		333.6	0.145058		333.6	0.0959855		333.6	0.111692
333.82				0.106691		333.82	0.142049		333.82	0.120479		333.82	0.140545		333.82	0.0931358		333.82	0.115206
334.02				0.115628		334.02	0.154523		334.02	0.125724		334.02	0.152967		334.02	0.0910259		334.02	0.1123
334.23				0.109473		334.23	0.144041		334.23	0.121499		334.23	0.136916		334.23	0.0935119		334.23	0.115929
334.41				0.104967		334.41	0.140182		334.41	0.122675		334.41	0.131282		334.41	0.0899032		334.41	0.116841
334.62				0.109669		334.62	0.157699		334.62	0.12926		334.62	0.154325		334.62	0.0964842		334.62	0.116876
334.82				0.113541		334.82	0.153294		334.82	0.127357		334.82	0.148637		334.82	0.100484		334.82	0.112646
335.02				0.111313		335.02	0.142515		335.02	0.130429		335.02	0.140078		335.02	0.0961032		335.02	0.114965
335.22				0.112036		335.22	0.153429		335.22	0.130411		335.22	0.152493		335.22	0.10015		335.22	0.11678
335.43				0.114558		335.43	0.153265		335.43	0.130586		335.43	0.153491		335.43	0.0986537		335.43	0.120889
335.63				0.117184		335.63	0.14986		335.63	0.131114		335.63	0.154128		335.63	0.0983559		335.63	0.120031
335.82				0.112206		335.82	0.1519		335.82	0.131218		335.82	0.1467		335.82	0.103529		335.82	0.115449
336.02				0.113802		336.02	0.157406		336.02	0.134008		336.02	0.156056		336.02	0.0984808		336.02	0.118366
336.22				0.116365		336.22	0.15001		336.22	0.13004		336.22	0.15042		336.22	0.0968593		336.22	0.123105
336.43				0.124955		336.43	0.161745		336.43	0.132077		336.43	0.164016		336.43	0.104584		336.43	0.119988
336.63				0.119691		336.63	0.151519		336.63	0.136679		336.63	0.154531		336.63	0.105632		336.63	0.12255
336.8				0.117323		336.8	0.159779		336.8	0.136067		336.8	0.15633		336.8	0.106184		336.8	0.123726
337.02				0.12019		337.02	0.163131		337.02	0.136038		337.02	0.165722		337.02	0.10698		337.02	0.127515
337.22				0.126035		337.22	0.163317		337.22	0.138753		337.22	0.165841		337.22	0.110793		337.22	0.130132
337.41				0.118856		337.41	0.162338		337.41	0.140635		337.41	0.156814		337.41	0.104004		337.41	0.126907
337.63				0.119278		337.63	0.165657		337.63	0.138725		337.63	0.16302		337.63	0.107342		337.63	0.127851
337.83				0.127156		337.83	0.163572		337.83	0.141886		337.83	0.164746		337.83	0.112663		337.83	0.134592
338				0.127705		338	0.1711		338	0.146845		338	0.167187		338	0.113091		338	0.128436
338.22				0.119638		338.22	0.161984		338.22	0.139404		338.22	0.15791		338.22	0.113301		338.22	0.132076
338.42				0.123352		338.42	0.167213		338.42	0.140089		338.42	0.164277		338.42	0.113689		338.42	0.131899
338.61				0.128869		338.61	0.16867		338.61	0.146521		338.61	0.169701		338.61	0.113028		338.61	0.134203
338.83				0.130072		338.83	0.168917		338.83	0.140839		338.83	0.166881		338.83	0.113895		338.83	0.134136
339.01				0.12697		339.01	0.173944		339.01	0.144438		339.01	0.165482		339.01	0.115577		339.01	0.13048
339.2				0.127633		339.2	0.176148		339.2	0.146942		339.2	0.172826		339.2	0.119798		339.2	0.131973
339.42				0.126134		339.42	0.162775		339.42	0.144761		339.42	0.166395		339.42	0.114858		339.42	0.139405
339.62				0.134595		339.62	0.176337		339.62	0.149993		339.62	0.175125		339.62	0.120921		339.62	0.137785
339.81				0.132858		339.81	0.174716		339.81	0.146914		339.81	0.170312		339.81	0.120768		339.81	0.136417
340.03				0.131391		340.03	0.171511		340.03	0.145866		340.03	0.16672		340.03	0.119721		340.03	0.141701
340.22				0.1288		340.22	0.172579		340.22	0.148802		340.22	0.17616		340.22	0.121228		340.22	0.141914
340.42				0.137608		340.42	0.176315		340.42	0.15125		340.42	0.17762		340.42	0.120192		340.42	0.138217
340.62				0.130536		340.62	0.173717		340.62	0.147808		340.62	0.166303		340.62	0.121466		340.62	0.14463
340.82				0.132201		340.82	0.182138		340.82	0.148213		340.82	0.175439		340.82	0.12422		340.82	0.144509
341.03				0.136314		341.03	0.175887		341.03	0.152561		341.03	0.175528		341.03	0.121273		341.03	0.146404
341.23				0.138381		341.23	0.174445		341.23	0.152833		341.23	0.174002		341.23	0.124027		341.23	0.142776
341.42				0.135681		341.42	0.177275		341.42	0.150883		341.42	0.17045		341.42	0.120598		341.42	0.145056
341.62				0.138441		341.62	0.182916		341.62	0.160926		341.62	0.176232		341.62	0.12827		341.62	0.148697
341.82				0.140729		341.82	0.174007		341.82	0.1552		341.82	0.176266		341.82	0.125667		341.82	0.148339
342.03				0.144148		342.03	0.187159		342.03	0.160766		342.03	0.182784		342.03	0.131159		342.03	0.146242
342.21				0.145764		342.21	0.192329		342.21	0.161381		342.21	0.1895		342.21	0.133907		342.21	0.143985
342.42				0.143036		342.42	0.178885		342.42	0.157769		342.42	0.175371		342.42	0.128171		342.42	0.150352
342.62				0.143736		342.62	0.183641		342.62	0.16201		342.62	0.179076		342.62	0.129226		342.62	0.149656
342.82				0.150197		342.82	0.196429		342.82	0.165918		342.82	0.194512		342.82	0.133442		342.82	0.150412
343.01				0.149611		343.01	0.194982		343.01	0.163122		343.01	0.189525		343.01	0.133165		343.01	0.151087
343.23				0.141299		343.23	0.190043		343.23	0.158525		343.23	0.189826		343.23	0.129024		343.23	0.149641
343.41				0.149492		343.41	0.193682		343.41	0.166318		343.41	0.18914		343.41	0.137227		343.41	0.151209
343.6				0.152253		343.6	0.198586		343.6	0.168082		343.6	0.200731		343.6	0.138485		343.6	0.155689
343.82				0.149426		343.82	0.188409		343.82	0.168483		343.82	0.186537		343.82	0.134788		343.82	0.155009
344.02				0.146858		344.02	0.19664		344.02	0.16696		344.02	0.193037		344.02	0.137087		344.02	0.156297
344.21				0.149327		344.21	0.197873		344.21	0.169047		344.21	0.193846		344.21	0.141973		344.21	0.153322
344.43				0.154625		344.43	0.192722		344.43	0.166208		344.43	0.193765		344.43	0.139041		344.43	0.155519
344.61				0.15616		344.61	0.201911		344.61	0.174627		344.61	0.19379		344.61	0.143756		344.61	0.15382
344.8				0.153158		344.8	0.198094		344.8	0.171742		344.8	0.198526		344.8	0.143952		344.8	0.16213
345.02				0.15012		345.02	0.189239		345.02	0.169173		345.02	0.191023		345.02	0.138122		345.02	0.155074
345.22				0.156818		345.22	0.209681		345.22	0.17373		345.22	0.204649		345.22	0.143445		345.22	0.159689
345.41				0.164517		345.41	0.207684		345.41	0.174469		345.41	0.201673		345.41	0.146388		345.41	0.163856
345.63				0.152288		345.63	0.19767		345.63	0.172589		345.63	0.19567		345.63	0.139576		345.63	0.157815
345.82				0.160389		345.82	0.205146		345.82	0.172097		345.82	0.200901		345.82	0.145456		345.82	0.165087
346				0.160576		346	0.209273		346	0.176		346	0.205068		346	0.146914		346	0.164214
346.22				0.163734		346.22	0.194415		346.22	0.175618		346.22	0.189239		346.22	0.143101		346.22	0.162692
346.42				0.155131		346.42	0.207054		346.42	0.176635		346.42	0.201464		346.42	0.146383		346.42	0.163783
346.63				0.160269		346.63	0.197971		346.63	0.178006		346.63	0.200842		346.63	0.146591		346.63	0.164266
346.81				0.165906		346.81	0.19998		346.81	0.176937		346.81	0.197315		346.81	0.149753		346.81	0.167063
347.02				0.160823		347.02	0.209381		347.02	0.178126		347.02	0.199991		347.02	0.152084		347.02	0.163864
347.2				0.161343		347.2	0.207945		347.2	0.18154		347.2	0.203198		347.2	0.151168		347.2	0.164256
347.42				0.164479		347.42	0.201368		347.42	0.179348		347.42	0.198733		347.42	0.146619		347.42	0.171479
347.63				0.172235		347.63	0.214565		347.63	0.183673		347.63	0.212571		347.63	0.153683		347.63	0.170478
347.83				0.166057		347.83	0.206979		347.83	0.187972		347.83	0.203993		347.83	0.154583		347.83	0.169333
348.02				0.166298		348.02	0.204628		348.02	0.185688		348.02	0.201312		348.02	0.152841		348.02	0.176715
348.22				0.162379		348.22	0.207042		348.22	0.181343		348.22	0.199543		348.22	0.15253		348.22	0.171663
348.42				0.167973		348.42	0.211446		348.42	0.186382		348.42	0.215273		348.42	0.155535		348.42	0.17568
348.62				0.168937		348.62	0.20733		348.62	0.189324		348.62	0.198582		348.62	0.157532		348.62	0.17457
348.83				0.164964		348.83	0.210596		348.83	0.185834		348.83	0.205535		348.83	0.163313		348.83	0.173279
349.01				0.16752		349.01	0.215376		349.01	0.191789		349.01	0.21548		349.01	0.155181		349.01	0.174891
349.22				0.16921		349.22	0.21026		349.22	0.188236		349.22	0.209112		349.22	0.158823		349.22	0.177897
349.42				0.173109		349.42	0.208669		349.42	0.187996		349.42	0.207352		349.42	0.156456		349.42	0.180049
349.62				0.169598		349.62	0.21869		349.62	0.189691		349.62	0.217376		349.62	0.167657		349.62	0.177577
349.83				0.173206		349.83	0.210703		349.83	0.190123		349.83	0.213584		349.83	0.160396		349.83	0.180136
350.03				0.177643		350.03	0.216181		350.03	0.190476		350.03	0.221326		350.03	0.164804		350.03	0.179945
350.22				0.175584		350.22	0.225811		350.22	0.194564		350.22	0.21936		350.22	0.166678		350.22	0.177079
350.42				0.174397		350.42	0.221113		350.42	0.193971		350.42	0.215072		350.42	0.165633		350.42	0.18313
350.62				0.172182		350.62	0.212335		350.62	0.193389		350.62	0.215548		350.62	0.164315		350.62	0.181189
350.82				0.180365		350.82	0.225052		350.82	0.193899		350.82	0.221356		350.82	0.168602		350.82	0.185002
351.01				0.179261		351.01	0.231673		351.01	0.197928		351.01	0.221591		351.01	0.17149		351.01	0.185934
351.21				0.170724		351.21	0.215819		351.21	0.194153		351.21	0.213149		351.21	0.167104		351.21	0.184117
351.42				0.174253		351.42	0.229019		351.42	0.197547		351.42	0.217066		351.42	0.168763		351.42	0.18519
351.6				0.18075		351.6	0.228279		351.6	0.197045		351.6	0.22646		351.6	0.171838		351.6	0.188029
351.82				0.182702		351.82	0.223285		351.82	0.199164		351.82	0.215438		351.82	0.169777		351.82	0.189761
352.02				0.183689		352.02	0.23044		352.02	0.204682		352.02	0.226122		352.02	0.174814		352.02	0.189157
352.21				0.183328		352.21	0.234208		352.21	0.207393		352.21	0.228838		352.21	0.17507		352.21	0.18527
352.41				0.181959		352.41	0.224987		352.41	0.204697		352.41	0.216423		352.41	0.172901		352.41	0.195656
352.62				0.189583		352.62	0.233838		352.62	0.200115		352.62	0.219951		352.62	0.176505		352.62	0.190051
352.8				0.182585		352.8	0.227391		352.8	0.206214		352.8	0.225722		352.8	0.17491		352.8	0.19032
353.02				0.186946		353.02	0.222675		353.02	0.203629		353.02	0.217316		353.02	0.173522		353.02	0.195179
353.23				0.187363		353.23	0.235588		353.23	0.206943		353.23	0.228647		353.23	0.177175		353.23	0.190114
353.41				0.194815		353.41	0.240033		353.41	0.207511		353.41	0.235354		353.41	0.181421		353.41	0.192582
353.6				0.188269		353.6	0.239429		353.6	0.206287		353.6	0.234721		353.6	0.182109		353.6	0.196119
353.82				0.18941		353.82	0.229388		353.82	0.20817		353.82	0.224469		353.82	0.175739		353.82	0.195099
354.02				0.193972		354.02	0.243909		354.02	0.213328		354.02	0.242663		354.02	0.184199		354.02	0.197502
354.24				0.195737		354.24	0.241429		354.24	0.210748		354.24	0.234521		354.24	0.184678		354.24	0.195872
354.41				0.189811		354.41	0.228691		354.41	0.208639		354.41	0.223762		354.41	0.181955		354.41	0.195126
354.61				0.195103		354.61	0.247408		354.61	0.214974		354.61	0.23741		354.61	0.186029		354.61	0.20201
354.82				0.200864		354.82	0.239742		354.82	0.21535		354.82	0.233511		354.82	0.185202		354.82	0.201514
355.02				0.200398		355.02	0.233644		355.02	0.211948		355.02	0.230953		355.02	0.182798		355.02	0.201148
355.22				0.194483		355.22	0.248735		355.22	0.216566		355.22	0.242098		355.22	0.192433		355.22	0.202279
355.43				0.19567		355.43	0.232708		355.43	0.215235		355.43	0.233674		355.43	0.186167		355.43	0.203645
355.63				0.202884		355.63	0.246733		355.63	0.216909		355.63	0.235155		355.63	0.188005		355.63	0.202025
355.82				0.203937		355.82	0.250576		355.82	0.219374		355.82	0.242105		355.82	0.190601		355.82	0.197512
356.02				0.200144		356.02	0.24823		356.02	0.218741		356.02	0.236936		356.02	0.18887		356.02	0.20918
356.22				0.196896		356.22	0.2363		356.22	0.216052		356.22	0.23356		356.22	0.188174		356.22	0.201979
356.42				0.208131		356.42	0.251958		356.42	0.220863		356.42	0.247505		356.42	0.193439		356.42	0.206797
356.63				0.20637		356.63	0.248733		356.63	0.224416		356.63	0.237734		356.63	0.187929		356.63	0.207977
356.81				0.200302		356.81	0.241703		356.81	0.220469		356.81	0.237906		356.81	0.186428		356.81	0.205893
357.02				0.196661		357.02	0.249947		357.02	0.22402		357.02	0.245582		357.02	0.194829		357.02	0.209591
357.22				0.212129		357.22	0.255014		357.22	0.225797		357.22	0.250271		357.22	0.197372		357.22	0.21183
357.42				0.205788		357.42	0.241493		357.42	0.225594		357.42	0.239724		357.42	0.193778		357.42	0.206732
357.63				0.203784		357.63	0.256555		357.63	0.226398		357.63	0.24927		357.63	0.198358		357.63	0.212781
357.81				0.206008		357.81	0.257195		357.81	0.230614		357.81	0.257019		357.81	0.202571		357.81	0.214061
358.02				0.208082		358.02	0.245509		358.02	0.22733		358.02	0.244731		358.02	0.194507		358.02	0.215134
358.22				0.209628		358.22	0.256016		358.22	0.22764		358.22	0.245914		358.22	0.193225		358.22	0.215872
358.41				0.207559		358.41	0.254789		358.41	0.230828		358.41	0.254414		358.41	0.197997		358.41	0.211741
358.62				0.20835		358.62	0.245986		358.62	0.224833		358.62	0.248398		358.62	0.194449		358.62	0.218682
358.83				0.214532		358.83	0.258995		358.83	0.230309		358.83	0.260511		358.83	0.203137		358.83	0.217637
359.01				0.213321		359.01	0.256516		359.01	0.23348		359.01	0.256373		359.01	0.201933		359.01	0.217607
359.22				0.210726		359.22	0.252151		359.22	0.2304		359.22	0.246022		359.22	0.200939		359.22	0.218474
359.42				0.210075		359.42	0.258737		359.42	0.224827		359.42	0.252622		359.42	0.200461		359.42	0.219933
359.61				0.214813		359.61	0.261106		359.61	0.233148		359.61	0.260241		359.61	0.206847		359.61	0.219576
359.82				0.215853		359.82	0.256419		359.82	0.23619		359.82	0.249702		359.82	0.204766		359.82	0.223152
360.03				0.213823		360.03	0.260487		360.03	0.231627		360.03	0.253084		360.03	0.20503		360.03	0.219565
360.21				0.213528		360.21	0.267167		360.21	0.241386		360.21	0.261935		360.21	0.207152		360.21	0.223192
360.42				0.217493		360.42	0.26161		360.42	0.238131		360.42	0.259279		360.42	0.211253		360.42	0.224558
360.62				0.218059		360.62	0.260086		360.62	0.23413		360.62	0.251468		360.62	0.203775		360.62	0.222556
360.82				0.218196		360.82	0.267525		360.82	0.23648		360.82	0.26303		360.82	0.214898		360.82	0.222665
361.03				0.215751		361.03	0.265221		361.03	0.238985		361.03	0.254417		361.03	0.209256		361.03	0.225481
361.23				0.216076		361.23	0.263669		361.23	0.236654		361.23	0.261468		361.23	0.209193		361.23	0.2252
361.42				0.221319		361.42	0.271535		361.42	0.239095		361.42	0.264902		361.42	0.212583		361.42	0.223466
361.62				0.223433		361.62	0.271537		361.62	0.24676		361.62	0.257918		361.62	0.216917		361.62	0.226992
361.82				0.217042		361.82	0.259659		361.82	0.240889		361.82	0.255131		361.82	0.211604		361.82	0.227331
362.02				0.222052		362.02	0.271887		362.02	0.2428		362.02	0.272022		362.02	0.215658		362.02	0.23025
362.23				0.226898		362.23	0.270905		362.23	0.244707		362.23	0.26346		362.23	0.214174		362.23	0.231551
362.41				0.226886		362.41	0.264851		362.41	0.244177		362.41	0.260323		362.41	0.215311		362.41	0.234968
362.62				0.221098		362.62	0.273317		362.62	0.243733		362.62	0.264327		362.62	0.217201		362.62	0.230125
362.82				0.226456		362.82	0.277413		362.82	0.250074		362.82	0.270634		362.82	0.220148		362.82	0.23451
363.02				0.224038		363.02	0.266014		363.02	0.244559		363.02	0.265627		363.02	0.216127		363.02	0.233511
363.23				0.230212		363.23	0.278875		363.23	0.247197		363.23	0.270499		363.23	0.217835		363.23	0.233892
363.43				0.226204		363.43	0.275778		363.43	0.250845		363.43	0.270858		363.43	0.219988		363.43	0.2341
363.62				0.229938		363.62	0.275287		363.62	0.248738		363.62	0.273912		363.62	0.218646		363.62	0.241167
363.82				0.236057		363.82	0.27776		363.82	0.246442		363.82	0.269217		363.82	0.22197		363.82	0.241728
364.02				0.237545		364.02	0.283603		364.02	0.253295		364.02	0.279228		364.02	0.224738		364.02	0.237646
364.22				0.229306		364.22	0.270881		364.22	0.250337		364.22	0.267313		364.22	0.219722		364.22	0.238344
364.43				0.23577		364.43	0.285153		364.43	0.251276		364.43	0.277307		364.43	0.223585		364.43	0.240831
364.61				0.239165		364.61	0.286757		364.61	0.25823		364.61	0.284436		364.61	0.230242		364.61	0.243604
364.82				0.242136		364.82	0.281745		364.82	0.257703		364.82	0.270361		364.82	0.229085		364.82	0.241388
365.02				0.232462		365.02	0.277796		365.02	0.252361		365.02	0.269358		365.02	0.222315		365.02	0.238719
365.21				0.235948		365.21	0.280139		365.21	0.25954		365.21	0.280227		365.21	0.228496		365.21	0.242665
365.43				0.245397		365.43	0.281621		365.43	0.256032		365.43	0.274041		365.43	0.229599		365.43	0.241168
365.63				0.240845		365.63	0.287075		365.63	0.253846		365.63	0.273358		365.63	0.228075		365.63	0.245667
365.8				0.234436		365.8	0.277319		365.8	0.255035		365.8	0.26836		365.8	0.22836		365.8	0.240114
366.02				0.238501		366.02	0.286111		366.02	0.262192		366.02	0.281834		366.02	0.233966		366.02	0.247384
366.22				0.244619		366.22	0.282019		366.22	0.256602		366.22	0.277189		366.22	0.229822		366.22	0.248463
366.41				0.241402		366.41	0.284557		366.41	0.258543		366.41	0.284699		366.41	0.230458		366.41	0.243363
366.63				0.238005		366.63	0.282542		366.63	0.263895		366.63	0.277025		366.63	0.23309		366.63	0.249115
366.83				0.240319		366.83	0.283845		366.83	0.260167		366.83	0.279716		366.83	0.228357		366.83	0.249894
367.02				0.245868		367.02	0.297702		367.02	0.264261		367.02	0.292944		367.02	0.23431		367.02	0.24995
367.22				0.252164		367.22	0.291018		367.22	0.266949		367.22	0.284338		367.22	0.239359		367.22	0.249562
367.42				0.24272		367.42	0.282714		367.42	0.2637		367.42	0.278427		367.42	0.235159		367.42	0.248227
367.62				0.246851		367.62	0.298508		367.62	0.271429		367.62	0.296088		367.62	0.240235		367.62	0.249881
367.83				0.25225		367.83	0.296443		367.83	0.269441		367.83	0.284246		367.83	0.235048		367.83	0.249199
368.01				0.246749		368.01	0.287027		368.01	0.268956		368.01	0.279343		368.01	0.235294		368.01	0.252
368.22				0.244738		368.22	0.293536		368.22	0.265862		368.22	0.287289		368.22	0.239437		368.22	0.252515
368.42				0.250364		368.42	0.299934		368.42	0.274148		368.42	0.294163		368.42	0.238964		368.42	0.254126
368.62				0.255501		368.62	0.290629		368.62	0.270272		368.62	0.287003		368.62	0.241462		368.62	0.255003
368.83				0.258859		368.83	0.301658		368.83	0.271726		368.83	0.29627		368.83	0.244922		368.83	0.25317
369.03				0.25368		369.03	0.293608		369.03	0.275107		369.03	0.291163		369.03	0.241727		369.03	0.257318
369.22				0.253573		369.22	0.293419		369.22	0.269831		369.22	0.296706		369.22	0.239701		369.22	0.260162
369.42				0.256369		369.42	0.304672		369.42	0.271264		369.42	0.296351		369.42	0.240454		369.42	0.256999
369.62				0.256947		369.62	0.306285		369.62	0.270568		369.62	0.301063		369.62	0.245654		369.62	0.259116
369.82				0.249899		369.82	0.297925		369.82	0.27477		369.82	0.288692		369.82	0.244073		369.82	0.260172
370.03				0.250294		370.03	0.307315		370.03	0.27625		370.03	0.302305		370.03	0.24543		370.03	0.261508
370.21				0.257286		370.21	0.308255		370.21	0.278447		370.21	0.30731		370.21	0.247501		370.21	0.261937
370.42				0.259339		370.42	0.298697		370.42	0.282592		370.42	0.292477		370.42	0.251891		370.42	0.262956
370.62				0.254597		370.62	0.29851		370.62	0.274534		370.62	0.291561		370.62	0.249779		370.62	0.2603
370.82				0.253618		370.82	0.307434		370.82	0.278847		370.82	0.302802		370.82	0.253797		370.82	0.264185
371.03				0.2604		371.03	0.301268		371.03	0.277402		371.03	0.29682		371.03	0.249331		371.03	0.264875
371.23				0.259919		371.23	0.307186		371.23	0.275699		371.23	0.295375		371.23	0.251748		371.23	0.263849
371.4				0.255631		371.4	0.300297		371.4	0.280226		371.4	0.293502		371.4	0.251946		371.4	0.267928
371.62				0.261577		371.62	0.309713		371.62	0.283293		371.62	0.304161		371.62	0.258426		371.62	0.267011
371.82				0.259598		371.82	0.302736		371.82	0.279392		371.82	0.300067		371.82	0.253722		371.82	0.27073
372.01				0.262287		372.01	0.307451		372.01	0.285103		372.01	0.303883		372.01	0.256455		372.01	0.264966
372.23				0.264324		372.23	0.308904		372.23	0.283172		372.23	0.298015		372.23	0.254933		372.23	0.269015
372.43				0.259623		372.43	0.308912		372.43	0.284156		372.43	0.30461		372.43	0.25391		372.43	0.274122
372.6				0.266668		372.6	0.309959		372.6	0.282389		372.6	0.304668		372.6	0.251865		372.6	0.270863
372.82				0.271003		372.82	0.31921		372.82	0.287854		372.82	0.310053		372.82	0.255158		372.82	0.271964
373.02				0.261588		373.02	0.305533		373.02	0.284979		373.02	0.302158		373.02	0.257122		373.02	0.271764
373.23				0.267264		373.23	0.315979		373.23	0.290089		373.23	0.311456		373.23	0.261115		373.23	0.269634
373.43				0.271986		373.43	0.319673		373.43	0.292769		373.43	0.314559		373.43	0.262558		373.43	0.278227
373.62				0.274606		373.62	0.314319		373.62	0.2907		373.62	0.308835		373.62	0.264864		373.62	0.281598
373.8				0.272376		373.8	0.31487		373.8	0.2895		373.8	0.303995		373.8	0.263297		373.8	0.276714
374.02				0.269018		374.02	0.325112		374.02	0.29389		374.02	0.315518		374.02	0.265909		374.02	0.275667
374.22				0.27339		374.22	0.315044		374.22	0.290604		374.22	0.309832		374.22	0.264045		374.22	0.278785
374.43				0.279765		374.43	0.325942		374.43	0.29651		374.43	0.320771		374.43	0.266546		374.43	0.277158
374.61				0.276986		374.61	0.328813		374.61	0.293843		374.61	0.321419		374.61	0.266026		374.61	0.275895
374.82				0.277576		374.82	0.319755		374.82	0.295304		374.82	0.315288		374.82	0.264794		374.82	0.277364
375.02				0.277374		375.02	0.324983		375.02	0.296003		375.02	0.318062		375.02	0.267921		375.02	0.283973
375.22				0.286145		375.22	0.334378		375.22	0.296858		375.22	0.325364		375.22	0.272649		375.22	0.277291
375.42				0.275872		375.42	0.31812		375.42	0.297067		375.42	0.312347		375.42	0.267212		375.42	0.278311
375.63				0.269723		375.63	0.325312		375.63	0.294301		375.63	0.317848		375.63	0.267813		375.63	0.281205
375.81				0.276426		375.81	0.328852		375.81	0.296928		375.81	0.325601		375.81	0.269063		375.81	0.28268
376.02				0.283116		376.02	0.327226		376.02	0.30343		376.02	0.328473		376.02	0.274935		376.02	0.285698
376.22				0.279036		376.22	0.321868		376.22	0.299981		376.22	0.319743		376.22	0.271149		376.22	0.28281
376.42				0.281614		376.42	0.333832		376.42	0.3003		376.42	0.333631		376.42	0.277419		376.42	0.285166
376.63				0.282448		376.63	0.325177		376.63	0.300973		376.63	0.317168		376.63	0.272202		376.63	0.286531
376.81				0.284289		376.81	0.324947		376.81	0.303555		376.81	0.320078		376.81	0.275448		376.81	0.288735
377.02				0.284323		377.02	0.330388		377.02	0.304171		377.02	0.325594		377.02	0.272124		377.02	0.283067
377.22				0.284099		377.22	0.33312		377.22	0.307789		377.22	0.329324		377.22	0.277265		377.22	0.290052
377.42				0.283909		377.42	0.326438		377.42	0.302692		377.42	0.32223		377.42	0.2725		377.42	0.288422
377.62				0.289353		377.62	0.338947		377.62	0.309942		377.62	0.334449		377.62	0.280438		377.62	0.284533
377.83				0.289736		377.83	0.333103		377.83	0.309277		377.83	0.3275		377.83	0.276757		377.83	0.292402
378.01				0.286705		378.01	0.325031		378.01	0.304344		378.01	0.327739		378.01	0.278402		378.01	0.290361
378.22				0.287237		378.22	0.337498		378.22	0.308892		378.22	0.330996		378.22	0.283202		378.22	0.294528
378.42				0.29255		378.42	0.342914		378.42	0.312151		378.42	0.33147		378.42	0.283338		378.42	0.294939
378.62				0.289007		378.62	0.326958		378.62	0.305563		378.62	0.321374		378.62	0.283118		378.62	0.294632
378.81				0.282953		378.81	0.330549		378.81	0.307824		378.81	0.327189		378.81	0.279921		378.81	0.292574
379.03				0.296892		379.03	0.341518		379.03	0.313085		379.03	0.336589		379.03	0.287323		379.03	0.295168
379.22				0.296224		379.22	0.332373		379.22	0.311218		379.22	0.327861		379.22	0.284788		379.22	0.294013
379.4				0.288059		379.4	0.332306		379.4	0.310205		379.4	0.326744		379.4	0.278885		379.4	0.294701
379.62				0.289415		379.62	0.344248		379.62	0.313787		379.62	0.335465		379.62	0.288023		379.62	0.295059
379.82				0.292177		379.82	0.332135		379.82	0.316387		379.82	0.331802		379.82	0.285216		379.82	0.298054
380.03				0.296762		380.03	0.349809		380.03	0.312527		380.03	0.338008		380.03	0.288252		380.03	0.299364
380.21				0.292107		380.21	0.3471		380.21	0.314704		380.21	0.341444		380.21	0.286862		380.21	0.295649
380.42				0.290981		380.42	0.336381		380.42	0.317111		380.42	0.337941		380.42	0.286149		380.42	0.301819
380.6				0.294192		380.6	0.340221		380.6	0.314284		380.6	0.336716		380.6	0.286946		380.6	0.30209
380.82				0.301082		380.82	0.347838		380.82	0.315731		380.82	0.344214		380.82	0.292896		380.82	0.30079
381.03				0.290597		381.03	0.34139		381.03	0.315928		381.03	0.334099		381.03	0.293463		381.03	0.303621
381.23				0.293549		381.23	0.345577		381.23	0.319402		381.23	0.339891		381.23	0.295654		381.23	0.303707
381.42				0.301007		381.42	0.353631		381.42	0.317102		381.42	0.351657		381.42	0.292755		381.42	0.303144
381.62				0.303616		381.62	0.345973		381.62	0.319699		381.62	0.345186		381.62	0.295817		381.62	0.305621
381.82				0.298723		381.82	0.345226		381.82	0.320927		381.82	0.335624		381.82	0.29066		381.82	0.303712
382.02				0.299914		382.02	0.353932		382.02	0.322003		382.02	0.350282		382.02	0.298749		382.02	0.305007
382.23				0.301833		382.23	0.348835		382.23	0.323629		382.23	0.346799		382.23	0.295403		382.23	0.308653
382.41				0.307533		382.41	0.345655		382.41	0.324991		382.41	0.345416		382.41	0.299559		382.41	0.308769
382.62				0.303635		382.62	0.353647		382.62	0.325244		382.62	0.348585		382.62	0.299758		382.62	0.306624
382.82				0.303143		382.82	0.356201		382.82	0.325436		382.82	0.347646		382.82	0.29868		382.82	0.310997
383.02				0.301801		383.02	0.346803		383.02	0.323195		383.02	0.343804		383.02	0.2967		383.02	0.312803
383.22				0.312799		383.22	0.362607		383.22	0.326868		383.22	0.355102		383.22	0.301348		383.22	0.308194
383.43				0.307438		383.43	0.350871		383.43	0.330144		383.43	0.348909		383.43	0.302273		383.43	0.314443
383.61				0.303081		383.61	0.348533		383.61	0.326982		383.61	0.341587		383.61	0.302252		383.61	0.310379
383.8				0.307975		383.8	0.349471		383.8	0.329792		383.8	0.347264		383.8	0.299592		383.8	0.310335
384.02				0.314073		384.02	0.363861		384.02	0.331756		384.02	0.356513		384.02	0.303473		384.02	0.312866
384.22				0.30947		384.22	0.350274		384.22	0.326888		384.22	0.344045		384.22	0.305451		384.22	0.31561
384.43				0.306311		384.43	0.358169		384.43	0.332199		384.43	0.354789		384.43	0.300448		384.43	0.311685
384.61				0.309358		384.61	0.363452		384.61	0.335895		384.61	0.362711		384.61	0.307078		384.61	0.314432
384.82				0.314594		384.82	0.359953		384.82	0.3323		384.82	0.352182		384.82	0.307729		384.82	0.318917
385.02				0.311532		385.02	0.359984		385.02	0.335978		385.02	0.353363		385.02	0.312286		385.02	0.315661
385.22				0.316893		385.22	0.369513		385.22	0.337857		385.22	0.359023		385.22	0.311807		385.22	0.320607
385.42				0.314439		385.42	0.359212		385.42	0.335227		385.42	0.355092		385.42	0.305909		385.42	0.319298
385.61				0.314859		385.61	0.357067		385.61	0.334966		385.61	0.355586		385.61	0.30815		385.61	0.318169
385.81				0.31971		385.81	0.370979		385.81	0.342268		385.81	0.364421		385.81	0.314037		385.81	0.317664
386.02				0.314351		386.02	0.361697		386.02	0.342768		386.02	0.361089		386.02	0.307804		386.02	0.318624
386.2				0.318138		386.2	0.364307		386.2	0.339064		386.2	0.358316		386.2	0.309517		386.2	0.31979
386.42				0.325138		386.42	0.379195		386.42	0.342095		386.42	0.371338		386.42	0.314893		386.42	0.32361
386.63				0.322123		386.63	0.363637		386.63	0.341327		386.63	0.361587		386.63	0.313215		386.63	0.32098
386.81				0.31628		386.81	0.366887		386.81	0.338187		386.81	0.354749		386.81	0.307907		386.81	0.322465
387.02				0.320629		387.02	0.373031		387.02	0.341919		387.02	0.37304		387.02	0.321217		387.02	0.32697
387.22				0.32746		387.22	0.371309		387.22	0.345872		387.22	0.373048		387.22	0.319694		387.22	0.33053
387.42				0.323339		387.42	0.363244		387.42	0.344002		387.42	0.354537		387.42	0.313723		387.42	0.325926
387.62				0.32409		387.62	0.376947		387.62	0.348549		387.62	0.370517		387.62	0.316814		387.62	0.323643
387.83				0.323963		387.83	0.370829		387.83	0.343899		387.83	0.36616		387.83	0.315853		387.83	0.328651
388.01				0.326534		388.01	0.368891		388.01	0.344209		388.01	0.362395		388.01	0.319124		388.01	0.328607
388.22				0.326156		388.22	0.375897		388.22	0.3486		388.22	0.372219		388.22	0.320643		388.22	0.324706
388.42				0.326087		388.42	0.380128		388.42	0.345831		388.42	0.374204		388.42	0.32079		388.42	0.327588
388.62				0.322271		388.62	0.369177		388.62	0.348341		388.62	0.363864		388.62	0.315164		388.62	0.335114
388.83				0.335591		388.83	0.384106		388.83	0.35224		388.83	0.377119		388.83	0.327265		388.83	0.332083
389.03				0.329677		389.03	0.374843		389.03	0.354804		389.03	0.372928		389.03	0.323213		389.03	0.329137
389.21				0.323332		389.21	0.368742		389.21	0.35301		389.21	0.36297		389.21	0.322629		389.21	0.334049
389.42				0.325343		389.42	0.375291		389.42	0.347944		389.42	0.372551		389.42	0.327855		389.42	0.332933
389.62				0.333548		389.62	0.38599		389.62	0.350674		389.62	0.383937		389.62	0.326516		389.62	0.337243
389.82				0.329983		389.82	0.37411		389.82	0.351485		389.82	0.362467		389.82	0.324017		389.82	0.339294
390.03				0.330858		390.03	0.382058		390.03	0.351977		390.03	0.38049		390.03	0.327545		390.03	0.330952
390.21				0.333114		390.21	0.387064		390.21	0.357555		390.21	0.383755		390.21	0.324577		390.21	0.338043
390.42				0.333912		390.42	0.377143		390.42	0.353018		390.42	0.376737		390.42	0.325761		390.42	0.340003
390.62				0.337024		390.62	0.379679		390.62	0.354838		390.62	0.373947		390.62	0.326841		390.62	0.337535
390.82				0.334893		390.82	0.384452		390.82	0.356444		390.82	0.382401		390.82	0.331107		390.82	0.341562
391.02				0.332168		391.02	0.380576		391.02	0.356065		391.02	0.374275		391.02	0.330104		391.02	0.340544
391.23				0.341474		391.23	0.38746		391.23	0.359727		391.23	0.387934		391.23	0.334432		391.23	0.339137
391.41				0.341084		391.41	0.394437		391.41	0.357206		391.41	0.387941		391.41	0.331072		391.41	0.340007
391.62				0.332015		391.62	0.381937		391.62	0.3604		391.62	0.379684		391.62	0.331802		391.62	0.340087
391.82				0.33555		391.82	0.379646		391.82	0.358071		391.82	0.379526		391.82	0.334168		391.82	0.341554
392.02				0.341734		392.02	0.396311		392.02	0.360142		392.02	0.388955		392.02	0.333091		392.02	0.344337
392.23				0.342822		392.23	0.382027		392.23	0.361375		392.23	0.381527		392.23	0.335147		392.23	0.346112
392.41				0.337096		392.41	0.381149		392.41	0.358238		392.41	0.376649		392.41	0.332997		392.41	0.343662
392.62				0.337259		392.62	0.392136		392.62	0.363812		392.62	0.388905		392.62	0.33765		392.62	0.346999
392.82				0.343418		392.82	0.393745		392.82	0.364743		392.82	0.388245		392.82	0.337899		392.82	0.351568
393.01				0.345686		393.01	0.391639		393.01	0.363368		393.01	0.386516		393.01	0.340845		393.01	0.344091
393.22				0.341578		393.22	0.399163		393.22	0.36533		393.22	0.390278		393.22	0.339131		393.22	0.347164
393.43				0.339423		393.43	0.388599		393.43	0.368227		393.43	0.38436		393.43	0.333581		393.43	0.350939
393.61				0.34319		393.61	0.391066		393.61	0.366512		393.61	0.385263		393.61	0.34113		393.61	0.351984
393.82				0.34795		393.82	0.39701		393.82	0.367809		393.82	0.389683		393.82	0.339643		393.82	0.34909
394.02				0.345058		394.02	0.397381		394.02	0.368455		394.02	0.392893		394.02	0.343997		394.02	0.354818
394.22				0.344958		394.22	0.390426		394.22	0.367775		394.22	0.386708		394.22	0.340654		394.22	0.351142
394.43				0.343422		394.43	0.399273		394.43	0.366653		394.43	0.393299		394.43	0.343149		394.43	0.351405
394.63				0.35678		394.63	0.400727		394.63	0.371277		394.63	0.396842		394.63	0.349612		394.63	0.348974
394.82				0.347538		394.82	0.394684		394.82	0.367932		394.82	0.387268		394.82	0.342828		394.82	0.355459
395.02				0.34456		395.02	0.396601		395.02	0.369808		395.02	0.392151		395.02	0.345546		395.02	0.354213
395.22				0.355651		395.22	0.404359		395.22	0.3742		395.22	0.399705		395.22	0.35328		395.22	0.360345
395.42				0.354192		395.42	0.3954		395.42	0.368717		395.42	0.390681		395.42	0.343929		395.42	0.359329
395.63				0.350141		395.63	0.4075		395.63	0.375223		395.63	0.400394		395.63	0.34825		395.63	0.351883
395.81				0.353309		395.81	0.406834		395.81	0.37771		395.81	0.39992		395.81	0.351467		395.81	0.355244
396.02				0.353796		396.02	0.399574		396.02	0.376594		396.02	0.397183		396.02	0.348133		396.02	0.3621
396.22				0.356971		396.22	0.403506		396.22	0.372925		396.22	0.397233		396.22	0.349648		396.22	0.354206
396.42				0.358816		396.42	0.412906		396.42	0.380142		396.42	0.404832		396.42	0.356013		396.42	0.354276
396.62				0.349829		396.62	0.399545		396.62	0.378168		396.62	0.394119		396.62	0.349148		396.62	0.35681
396.83				0.356884		396.83	0.407982		396.83	0.378101		396.83	0.407267		396.83	0.352652		396.83	0.361853
397.01				0.361906		397.01	0.414348		397.01	0.381658		397.01	0.406333		397.01	0.354193		397.01	0.359568
397.22				0.359457		397.22	0.40806		397.22	0.38081		397.22	0.401741		397.22	0.353389		397.22	0.362235
397.42				0.357125		397.42	0.398969		397.42	0.380138		397.42	0.395717		397.42	0.349396		397.42	0.363841
397.62				0.362895		397.62	0.417491		397.62	0.383893		397.62	0.412697		397.62	0.358016		397.62	0.363879
397.83				0.3648		397.83	0.407178		397.83	0.384034		397.83	0.402457		397.83	0.355948		397.83	0.363349
398.03				0.360901		398.03	0.40801		398.03	0.382413		398.03	0.400675		398.03	0.357036		398.03	0.361241
398.22				0.357368		398.22	0.414986		398.22	0.384203		398.22	0.409067		398.22	0.354801		398.22	0.359428
398.42				0.362564		398.42	0.418123		398.42	0.391689		398.42	0.408988		398.42	0.362999		398.42	0.365118
398.62				0.364326		398.62	0.40945		398.62	0.384354		398.62	0.398151		398.62	0.359136		398.62	0.368087
398.82				0.362909		398.82	0.421912		398.82	0.388103		398.82	0.415769		398.82	0.359959		398.82	0.367763
399.03				0.365668		399.03	0.411357		399.03	0.388362		399.03	0.404323		399.03	0.360766		399.03	0.36982
399.21				0.362706		399.21	0.411649		399.21	0.386667		399.21	0.408472		399.21	0.357802		399.21	0.367215
[truncated: 40,475 more rows]
[truncated: 1 more columns]

## Sheet: SARS2-Secto
SARS2-Secto
1600 nanomolar						800 nanomolar			400 nanomolar			200 nanomolar			100 nanomolar			50 nanomolar			25 nanomolar
A1						B1			C1			D1			E1			F1			G1
0				0		0	0		0	0		0	0		0	0		0	0		0	0
0.2				-0.00037512		0.2	0.00579949		0.2	0.0008331		0.2	0.00265627		0.2	-0.00292828		0.2	0.00029585		0.2	-0.0099388
0.39				0.00043056		0.39	0.00485952		0.39	-0.00485164		0.39	0.00479639		0.39	-0.0041241		0.39	-0.00209918		0.39	-0.00996398
0.59				-0.00777913		0.59	-0.00563895		0.59	-0.00796758		0.59	-0.00672898		0.59	-0.00663313		0.59	-0.00739722		0.59	-0.0100387
0.81				0.00047351		0.81	-0.00058285		0.81	-0.00970585		0.81	-0.0012781		0.81	-0.00582087		0.81	-0.00337863		0.81	-0.0173137
1				-0.00310131		1	0.00297011		1	-0.0120616		1	-0.00010451		1	-0.00873976		1	-0.00418655		1	-0.0121384
1.2				-0.00860666		1.2	-0.00658853		1.2	-0.00523499		1.2	-0.0093665		1.2	-0.0126939		1.2	-0.0104219		1.2	-0.0141471
1.4				-0.0133631		1.4	-0.00348526		1.4	-0.00757613		1.4	-0.00189864		1.4	-0.00910423		1.4	-0.0069403		1.4	-0.0152978
1.59				-0.0082025		1.59	-0.00793197		1.59	-0.00872698		1.59	-0.00659747		1.59	-0.00588998		1.59	-0.0103454		1.59	-0.0140905
1.79				-0.00994237		1.79	-0.00635269		1.79	-0.0180628		1.79	-0.00921993		1.79	-0.0149804		1.79	-0.0117565		1.79	-0.0145952
2.01				-0.00468121		2.01	-0.00419321		2.01	-0.00887213		2.01	-0.0037072		2.01	-0.0134689		2.01	-0.00776668		2.01	-0.0151084
2.2				-0.00738429		2.2	-0.00440893		2.2	-0.0156002		2.2	-0.00589934		2.2	-0.0138291		2.2	-0.00430603		2.2	-0.0168939
2.4				-0.0172257		2.4	-0.0091584		2.4	-0.0165727		2.4	-0.0106773		2.4	-0.0145745		2.4	-0.0103835		2.4	-0.0176441
2.61				-0.0102396		2.61	-0.00889286		2.61	-0.0169869		2.61	-0.0103596		2.61	-0.0177487		2.61	-0.00958774		2.61	-0.0185625
2.81				-0.0102278		2.81	-0.00891027		2.81	-0.0173935		2.81	-0.00835446		2.81	-0.00989341		2.81	-0.0126497		2.81	-0.0220376
3.01				-0.018865		3.01	-0.0145645		3.01	-0.0156337		3.01	-0.0154154		3.01	-0.016061		3.01	-0.0163994		3.01	-0.0123432
3.2				-0.013658		3.2	-0.0161884		3.2	-0.0207587		3.2	-0.016564		3.2	-0.0205003		3.2	-0.0122787		3.2	-0.0182896
3.4				-0.00877196		3.4	-0.00453076		3.4	-0.0170158		3.4	-0.00296755		3.4	-0.0151555		3.4	-0.0105366		3.4	-0.0184479
3.6				-0.0172561		3.6	-0.0154794		3.6	-0.0210568		3.6	-0.0109882		3.6	-0.019034		3.6	-0.0120988		3.6	-0.0190964
3.79				-0.0192156		3.79	-0.0215357		3.79	-0.0229203		3.79	-0.0217161		3.79	-0.0204026		3.79	-0.0136293		3.79	-0.0150068
4.01				-0.0116345		4.01	-0.00965712		4.01	-0.0182511		4.01	-0.00994833		4.01	-0.0166973		4.01	-0.00908211		4.01	-0.0198677
4.21				-0.0209193		4.21	-0.0199573		4.21	-0.018752		4.21	-0.0122338		4.21	-0.024155		4.21	-0.014222		4.21	-0.0169394
4.4				-0.0193366		4.4	-0.015329		4.4	-0.023269		4.4	-0.0151198		4.4	-0.0216291		4.4	-0.0143439		4.4	-0.0184584
4.6				-0.014906		4.6	-0.0132157		4.6	-0.0196169		4.6	-0.00611647		4.6	-0.015731		4.6	-0.0121185		4.6	-0.0175352
4.81				-0.0216139		4.81	-0.0170254		4.81	-0.0298679		4.81	-0.0107676		4.81	-0.0179582		4.81	-0.0184523		4.81	-0.0201264
4.99				-0.0275194		4.99	-0.0184447		4.99	-0.0210106		4.99	-0.0149737		4.99	-0.0217845		4.99	-0.0180689		4.99	-0.0192845
5.21				-0.0123935		5.21	-0.0101072		5.21	-0.0246785		5.21	-0.00801368		5.21	-0.0153271		5.21	-0.0137157		5.21	-0.0187289
5.41				-0.0219261		5.41	-0.0191619		5.41	-0.0260732		5.41	-0.0183578		5.41	-0.0205547		5.41	-0.0143163		5.41	-0.0192262
5.6				-0.0252309		5.6	-0.0217274		5.6	-0.0262258		5.6	-0.0195085		5.6	-0.0252027		5.6	-0.0181079		5.6	-0.0206237
5.8				-0.0161796		5.8	-0.014971		5.8	-0.0231887		5.8	-0.0131608		5.8	-0.0162109		5.8	-0.0149313		5.8	-0.021167
5.99				-0.0140556		5.99	-0.0130419		5.99	-0.0203024		5.99	-0.0102631		5.99	-0.0219652		5.99	-0.0126071		5.99	-0.0211618
6.19				-0.0299181		6.19	-0.0194639		6.19	-0.0267827		6.19	-0.0198311		6.19	-0.0253679		6.19	-0.0225437		6.19	-0.0229307
6.41				-0.0136445		6.41	-0.0115417		6.41	-0.0171397		6.41	-0.00922548		6.41	-0.0190967		6.41	-0.0149185		6.41	-0.0193109
6.6				-0.0170832		6.6	-0.0115852		6.6	-0.0226838		6.6	-0.00890771		6.6	-0.023753		6.6	-0.0155581		6.6	-0.0207786
6.8				-0.0303191		6.8	-0.0236187		6.8	-0.0237661		6.8	-0.0200098		6.8	-0.0257178		6.8	-0.0246414		6.8	-0.021238
7				-0.0193453		7	-0.0153226		7	-0.022429		7	-0.0188322		7	-0.0179754		7	-0.01773		7	-0.0191161
7.19				-0.0144645		7.19	-0.0128133		7.19	-0.0220049		7.19	-0.0150728		7.19	-0.0232829		7.19	-0.0196065		7.19	-0.022618
7.39				-0.0258782		7.39	-0.0178042		7.39	-0.0252688		7.39	-0.0151803		7.39	-0.0225971		7.39	-0.0225866		7.39	-0.0218028
7.61				-0.0203071		7.61	-0.0176864		7.61	-0.0186303		7.61	-0.0176357		7.61	-0.024874		7.61	-0.0161568		7.61	-0.0195804
7.8				-0.0202539		7.8	-0.0202509		7.8	-0.0257967		7.8	-0.0132112		7.8	-0.0185789		7.8	-0.0167229		7.8	-0.0245823
7.99				-0.024021		7.99	-0.0186502		7.99	-0.0233122		7.99	-0.0132408		7.99	-0.0225146		7.99	-0.0204575		7.99	-0.0248055
8.21				-0.0199415		8.21	-0.0182676		8.21	-0.0210409		8.21	-0.0168863		8.21	-0.0260902		8.21	-0.0193119		8.21	-0.0234068
8.39				-0.0222562		8.39	-0.0188074		8.39	-0.0211596		8.39	-0.0141191		8.39	-0.0235358		8.39	-0.0212022		8.39	-0.0239906
8.6				-0.02388		8.6	-0.0238364		8.6	-0.0257131		8.6	-0.0179617		8.6	-0.0263103		8.6	-0.02189		8.6	-0.0262816
8.81				-0.0202639		8.81	-0.0213732		8.81	-0.020298		8.81	-0.016127		8.81	-0.0250642		8.81	-0.0217759		8.81	-0.0238131
9				-0.0166561		9	-0.0140849		9	-0.022355		9	-0.0125957		9	-0.0222443		9	-0.0170333		9	-0.0250378
9.2				-0.0253605		9.2	-0.018196		9.2	-0.0201515		9.2	-0.0195198		9.2	-0.0255435		9.2	-0.028452		9.2	-0.0233188
9.39				-0.0277611		9.39	-0.023894		9.39	-0.0296143		9.39	-0.0189381		9.39	-0.0298365		9.39	-0.0243047		9.39	-0.0263268
9.61				-0.021661		9.61	-0.0205464		9.61	-0.0258369		9.61	-0.0166773		9.61	-0.0260871		9.61	-0.0236478		9.61	-0.0248041
9.81				-0.0318206		9.81	-0.0224176		9.81	-0.0219456		9.81	-0.0220812		9.81	-0.02698		9.81	-0.0238787		9.81	-0.0228828
10				-0.0243997		10	-0.0240129		10	-0.0203167		10	-0.0239139		10	-0.0241062		10	-0.0265303		10	-0.0229284
10.2				-0.0239696		10.2	-0.017781		10.2	-0.0231707		10.2	-0.015558		10.2	-0.0206672		10.2	-0.0166717		10.2	-0.0289119
10.41				-0.0273342		10.41	-0.0212744		10.41	-0.0237045		10.41	-0.0165017		10.41	-0.0252984		10.41	-0.0205379		10.41	-0.0242518
10.59				-0.0291947		10.59	-0.0245268		10.59	-0.0270467		10.59	-0.0201045		10.59	-0.0324166		10.59	-0.0270688		10.59	-0.027552
10.81				-0.0196485		10.81	-0.0198807		10.81	-0.0237689		10.81	-0.0131753		10.81	-0.0239348		10.81	-0.0238971		10.81	-0.0257569
11.01				-0.0311243		11.01	-0.0211551		11.01	-0.0287438		11.01	-0.0236876		11.01	-0.0295301		11.01	-0.0254313		11.01	-0.0226907
11.2				-0.0286236		11.2	-0.0221304		11.2	-0.025859		11.2	-0.0254377		11.2	-0.0281542		11.2	-0.0226038		11.2	-0.0247496
11.4				-0.022269		11.4	-0.0149749		11.4	-0.0255948		11.4	-0.015735		11.4	-0.0253079		11.4	-0.0196892		11.4	-0.0260482
11.61				-0.0280071		11.61	-0.0235521		11.61	-0.0307772		11.61	-0.0187902		11.61	-0.0259651		11.61	-0.0219555		11.61	-0.0255156
11.79				-0.0268934		11.79	-0.0238779		11.79	-0.0296936		11.79	-0.0200504		11.79	-0.0312722		11.79	-0.0239462		11.79	-0.0272409
12.01				-0.0229496		12.01	-0.0234338		12.01	-0.0228526		12.01	-0.013846		12.01	-0.022353		12.01	-0.0233182		12.01	-0.0236482
12.22				-0.0289285		12.22	-0.0226312		12.22	-0.0239612		12.22	-0.0179349		12.22	-0.0278128		12.22	-0.0234865		12.22	-0.0285979
12.39				-0.0236314		12.39	-0.0232484		12.39	-0.0287968		12.39	-0.0181874		12.39	-0.0254986		12.39	-0.025983		12.39	-0.0287632
12.61				-0.0248508		12.61	-0.0240747		12.61	-0.0215458		12.61	-0.0179321		12.61	-0.0265031		12.61	-0.0250563		12.61	-0.0272719
12.81				-0.019827		12.81	-0.0200679		12.81	-0.0321811		12.81	-0.0181103		12.81	-0.0267789		12.81	-0.0205244		12.81	-0.0246081
13				-0.0272397		13	-0.023392		13	-0.0257528		13	-0.0183204		13	-0.0262924		13	-0.0253635		13	-0.023871
13.21				-0.0240341		13.21	-0.0218795		13.21	-0.0231313		13.21	-0.018747		13.21	-0.0221787		13.21	-0.0224426		13.21	-0.0257796
13.39				-0.0276675		13.39	-0.0270047		13.39	-0.0227251		13.39	-0.0210592		13.39	-0.0295944		13.39	-0.0224326		13.39	-0.0228781
13.59				-0.0243923		13.59	-0.0211224		13.59	-0.0341372		13.59	-0.0177973		13.59	-0.0247999		13.59	-0.0231394		13.59	-0.0283264
13.81				-0.0276678		13.81	-0.0227249		13.81	-0.0252015		13.81	-0.023182		13.81	-0.026508		13.81	-0.0225881		13.81	-0.0242357
13.99				-0.0240001		13.99	-0.0233684		13.99	-0.0238606		13.99	-0.0205774		13.99	-0.0270115		13.99	-0.0228653		13.99	-0.0249733
14.2				-0.0243515		14.2	-0.0228191		14.2	-0.0300509		14.2	-0.0138136		14.2	-0.0270592		14.2	-0.0237493		14.2	-0.0249885
14.41				-0.0230754		14.41	-0.0187192		14.41	-0.0282786		14.41	-0.0241561		14.41	-0.0281126		14.41	-0.0237515		14.41	-0.0244385
14.6				-0.0207174		14.6	-0.0237102		14.6	-0.0275026		14.6	-0.021452		14.6	-0.0270056		14.6	-0.0214977		14.6	-0.0256327
14.79				-0.0254285		14.79	-0.0174439		14.79	-0.0287436		14.79	-0.017751		14.79	-0.0250404		14.79	-0.0224395		14.79	-0.0262939
15.01				-0.0249922		15.01	-0.0270541		15.01	-0.0242831		15.01	-0.0257945		15.01	-0.0328318		15.01	-0.0221728		15.01	-0.0249445
15.21				-0.022217		15.21	-0.0213479		15.21	-0.0313244		15.21	-0.0195811		15.21	-0.0228165		15.21	-0.0232695		15.21	-0.0285203
15.41				-0.0330673		15.41	-0.031206		15.41	-0.0308687		15.41	-0.0267205		15.41	-0.0309141		15.41	-0.0262222		15.41	-0.0268345
15.6				-0.0325457		15.6	-0.0329905		15.6	-0.0288975		15.6	-0.0302542		15.6	-0.030377		15.6	-0.0254977		15.6	-0.0253777
15.8				-0.0240755		15.8	-0.0231841		15.8	-0.031096		15.8	-0.0222409		15.8	-0.026834		15.8	-0.0242918		15.8	-0.0237928
16.01				-0.0283697		16.01	-0.024756		16.01	-0.0326366		16.01	-0.0206701		16.01	-0.0284252		16.01	-0.0231303		16.01	-0.0266612
16.19				-0.0320074		16.19	-0.0276167		16.19	-0.0330253		16.19	-0.024508		16.19	-0.0323724		16.19	-0.0263512		16.19	-0.022935
16.41				-0.0229476		16.41	-0.0215301		16.41	-0.0282023		16.41	-0.0246149		16.41	-0.0276002		16.41	-0.0196122		16.41	-0.032343
16.61				-0.0353356		16.61	-0.0299809		16.61	-0.0364824		16.61	-0.0239847		16.61	-0.0326356		16.61	-0.0238261		16.61	-0.0233566
16.79				-0.0297712		16.79	-0.0236728		16.79	-0.035558		16.79	-0.021183		16.79	-0.0293493		16.79	-0.0257105		16.79	-0.0216289
17				-0.0270123		17	-0.0224359		17	-0.0287061		17	-0.0206477		17	-0.0297979		17	-0.0216539		17	-0.0258324
17.21				-0.0281715		17.21	-0.0249646		17.21	-0.0375034		17.21	-0.0217451		17.21	-0.0278121		17.21	-0.0231857		17.21	-0.0215077
17.39				-0.0323758		17.39	-0.0305563		17.39	-0.0391063		17.39	-0.0275211		17.39	-0.0360838		17.39	-0.0269764		17.39	-0.0290491
17.61				-0.02411		17.61	-0.0190303		17.61	-0.0301912		17.61	-0.0184417		17.61	-0.0275943		17.61	-0.0279166		17.61	-0.0233518
17.8				-0.0252702		17.8	-0.022375		17.8	-0.0290537		17.8	-0.0203699		17.8	-0.0260205		17.8	-0.0246296		17.8	-0.0275683
17.99				-0.0308533		17.99	-0.0276357		17.99	-0.0339264		17.99	-0.0191995		17.99	-0.029167		17.99	-0.0243752		17.99	-0.026735
18.21				-0.0295987		18.21	-0.0190582		18.21	-0.0289375		18.21	-0.0222174		18.21	-0.0263064		18.21	-0.0208776		18.21	-0.0264191
18.41				-0.0272508		18.41	-0.0221271		18.41	-0.0377305		18.41	-0.0211198		18.41	-0.0329307		18.41	-0.0272839		18.41	-0.0272704
18.6				-0.034752		18.6	-0.0282534		18.6	-0.0340063		18.6	-0.0274692		18.6	-0.031492		18.6	-0.0301703		18.6	-0.0273295
18.8				-0.0322129		18.8	-0.0305909		18.8	-0.0297076		18.8	-0.0243296		18.8	-0.0323754		18.8	-0.0291858		18.8	-0.0244369
19				-0.0224752		19	-0.0216521		19	-0.0326806		19	-0.0206273		19	-0.023639		19	-0.026909		19	-0.026198
19.19				-0.0278074		19.19	-0.0244684		19.19	-0.0363513		19.19	-0.0211135		19.19	-0.0309924		19.19	-0.0243306		19.19	-0.0241705
19.41				-0.0325015		19.41	-0.0227911		19.41	-0.0270637		19.41	-0.0234131		19.41	-0.0304493		19.41	-0.0305503		19.41	-0.0247931
19.59				-0.0251163		19.59	-0.0270466		19.59	-0.0322858		19.59	-0.0231951		19.59	-0.0286061		19.59	-0.0269287		19.59	-0.0233095
19.8				-0.033608		19.8	-0.0268591		19.8	-0.0389804		19.8	-0.0252219		19.8	-0.0290014		19.8	-0.0275861		19.8	-0.0239196
20				-0.0348251		20	-0.0313973		20	-0.0282259		20	-0.025497		20	-0.0361179		20	-0.0300573		20	-0.0245511
20.2				-0.0265306		20.2	-0.023181		20.2	-0.0288189		20.2	-0.0223832		20.2	-0.0289931		20.2	-0.0241218		20.2	-0.0264136
20.39				-0.031109		20.39	-0.0272377		20.39	-0.0354813		20.39	-0.0177976		20.39	-0.0300152		20.39	-0.0287041		20.39	-0.0294826
20.61				-0.032361		20.61	-0.0301508		20.61	-0.0357403		20.61	-0.025236		20.61	-0.0342733		20.61	-0.0256744		20.61	-0.0275463
20.81				-0.0286657		20.81	-0.0265731		20.81	-0.0309867		20.81	-0.0177248		20.81	-0.0321779		20.81	-0.0266739		20.81	-0.0268373
21				-0.0362405		21	-0.0239974		21	-0.0329377		21	-0.0219265		21	-0.0329232		21	-0.0229841		21	-0.024617
21.2				-0.0357989		21.2	-0.0341969		21.2	-0.0283463		21.2	-0.0336638		21.2	-0.0336235		21.2	-0.035106		21.2	-0.02441
21.39				-0.037264		21.39	-0.0319381		21.39	-0.0319392		21.39	-0.0325402		21.39	-0.0371161		21.39	-0.0294258		21.39	-0.025912
21.59				-0.032363		21.59	-0.0234113		21.59	-0.0310039		21.59	-0.0222861		21.59	-0.028662		21.59	-0.0260211		21.59	-0.0269629
21.81				-0.0306165		21.81	-0.0314826		21.81	-0.0265935		21.81	-0.0279428		21.81	-0.0288088		21.81	-0.0281502		21.81	-0.0248382
22.01				-0.0294704		22.01	-0.0273309		22.01	-0.0302407		22.01	-0.019638		22.01	-0.0334243		22.01	-0.0272123		22.01	-0.0300453
22.21				-0.034507		22.21	-0.0313485		22.21	-0.0367725		22.21	-0.0271761		22.21	-0.0387968		22.21	-0.0263055		22.21	-0.0274982
22.39				-0.0339865		22.39	-0.0288776		22.39	-0.0349128		22.39	-0.0282		22.39	-0.0325119		22.39	-0.0325996		22.39	-0.0287004
22.59				-0.0374862		22.59	-0.0310551		22.59	-0.0294437		22.59	-0.0299432		22.59	-0.0348579		22.59	-0.0345311		22.59	-0.0246359
22.81				-0.0329671		22.81	-0.0277328		22.81	-0.0345123		22.81	-0.0229576		22.81	-0.0313607		22.81	-0.0311041		22.81	-0.0265808
23.01				-0.0361584		23.01	-0.03089		23.01	-0.0297515		23.01	-0.02914		23.01	-0.0363812		23.01	-0.0308796		23.01	-0.0275929
23.21				-0.0284547		23.21	-0.0230967		23.21	-0.033848		23.21	-0.0230325		23.21	-0.0332097		23.21	-0.0261419		23.21	-0.0308772
23.4				-0.0277257		23.4	-0.027732		23.4	-0.0378299		23.4	-0.0237341		23.4	-0.0342014		23.4	-0.0288113		23.4	-0.030478
23.59				-0.034203		23.59	-0.0266345		23.59	-0.0324984		23.59	-0.0208757		23.59	-0.0322822		23.59	-0.0308718		23.59	-0.0295341
23.81				-0.0317165		23.81	-0.0275176		23.81	-0.0262127		23.81	-0.0230964		23.81	-0.0297482		23.81	-0.0260838		23.81	-0.0261403
24.01				-0.0320737		24.01	-0.0261736		24.01	-0.0346335		24.01	-0.0238402		24.01	-0.0300389		24.01	-0.0252006		24.01	-0.0269463
24.2				-0.0378294		24.2	-0.0312405		24.2	-0.0387744		24.2	-0.0290925		24.2	-0.0322903		24.2	-0.0277774		24.2	-0.0289243
24.41				-0.0310038		24.41	-0.0275821		24.41	-0.0294665		24.41	-0.027255		24.41	-0.0281155		24.41	-0.0352684		24.41	-0.0262461
24.6				-0.0303658		24.6	-0.0231255		24.6	-0.0339076		24.6	-0.0238247		24.6	-0.0324244		24.6	-0.0257031		24.6	-0.0276665
24.79				-0.0342234		24.79	-0.0265364		24.79	-0.0311422		24.79	-0.0209024		24.79	-0.0289283		24.79	-0.0263756		24.79	-0.0258933
25.01				-0.0378792		25.01	-0.0299898		25.01	-0.0289972		25.01	-0.0247763		25.01	-0.0321793		25.01	-0.0312682		25.01	-0.0286089
25.21				-0.0273574		25.21	-0.0307246		25.21	-0.0347536		25.21	-0.0215698		25.21	-0.0291929		25.21	-0.02746		25.21	-0.0272306
25.4				-0.0332671		25.4	-0.0312037		25.4	-0.0382167		25.4	-0.0264892		25.4	-0.0368259		25.4	-0.0286811		25.4	-0.0303645
25.62				-0.0321934		25.62	-0.0217997		25.62	-0.0334497		25.62	-0.0213333		25.62	-0.0301402		25.62	-0.0252028		25.62	-0.0273262
25.8				-0.0352374		25.8	-0.0266609		25.8	-0.0334288		25.8	-0.0240683		25.8	-0.0291324		25.8	-0.0242841		25.8	-0.0256536
25.99				-0.0304958		25.99	-0.0274031		25.99	-0.0323292		25.99	-0.0251143		25.99	-0.0313626		25.99	-0.0247833		25.99	-0.0311414
26.21				-0.0378212		26.21	-0.0331526		26.21	-0.0336204		26.21	-0.0282769		26.21	-0.0298273		26.21	-0.0330269		26.21	-0.0275687
26.41				-0.0326405		26.41	-0.0211298		26.41	-0.0356295		26.41	-0.0217503		26.41	-0.0290675		26.41	-0.0242623		26.41	-0.0255081
26.6				-0.0333189		26.6	-0.0286929		26.6	-0.0372684		26.6	-0.0214158		26.6	-0.0327068		26.6	-0.0260194		26.6	-0.0268595
26.8				-0.0388582		26.8	-0.0355061		26.8	-0.0293767		26.8	-0.0328265		26.8	-0.0341494		26.8	-0.0298929		26.8	-0.0272726
27				-0.0321823		27	-0.0268378		27	-0.0350111		27	-0.0234334		27	-0.0336147		27	-0.0289483		27	-0.0272469
27.19				-0.03132		27.19	-0.0253141		27.19	-0.0357424		27.19	-0.0260264		27.19	-0.0335491		27.19	-0.030108		27.19	-0.0264504
27.41				-0.0403623		27.41	-0.0314546		27.41	-0.0334127		27.41	-0.0319146		27.41	-0.0363954		27.41	-0.0295661		27.41	-0.0215372
27.6				-0.0289693		27.6	-0.0313117		27.6	-0.0342074		27.6	-0.0321373		27.6	-0.0329076		27.6	-0.0273835		27.6	-0.0234855
27.8				-0.0330187		27.8	-0.0298776		27.8	-0.0429302		27.8	-0.0241025		27.8	-0.0351874		27.8	-0.0284115		27.8	-0.0272442
28				-0.0378237		28	-0.0305281		28	-0.0375291		28	-0.0297533		28	-0.034639		28	-0.0315661		28	-0.0278132
28.19				-0.0391655		28.19	-0.0383387		28.19	-0.0316075		28.19	-0.034636		28.19	-0.0383034		28.19	-0.0275861		28.19	-0.0232939
28.39				-0.0282439		28.39	-0.0282344		28.39	-0.0385465		28.39	-0.023503		28.39	-0.0297415		28.39	-0.0252721		28.39	-0.0266414
28.61				-0.0359318		28.61	-0.0339801		28.61	-0.0388008		28.61	-0.032295		28.61	-0.0360562		28.61	-0.0298483		28.61	-0.0275227
28.81				-0.0312402		28.81	-0.0313324		28.81	-0.0328312		28.81	-0.0183915		28.81	-0.0333832		28.81	-0.0298738		28.81	-0.0301606
29				-0.0317287		29	-0.0262125		29	-0.0361174		29	-0.0212432		29	-0.0358311		29	-0.0299418		29	-0.0267502
29.2				-0.0426021		29.2	-0.0377741		29.2	-0.0396605		29.2	-0.0320805		29.2	-0.0324236		29.2	-0.0329873		29.2	-0.0282743
29.41				-0.0321115		29.41	-0.0294872		29.41	-0.0404882		29.41	-0.0250248		29.41	-0.035946		29.41	-0.0287335		29.41	-0.0300857
29.61				-0.0374874		29.61	-0.0271293		29.61	-0.0375014		29.61	-0.0233302		29.61	-0.0365266		29.61	-0.0291596		29.61	-0.0288769
29.81				-0.0377941		29.81	-0.0324301		29.81	-0.036344		29.81	-0.0349729		29.81	-0.0386606		29.81	-0.0286123		29.81	-0.0235237
30.01				-0.0308198		30.01	-0.0276796		30.01	-0.0351371		30.01	-0.0250895		30.01	-0.0267321		30.01	-0.026663		30.01	-0.0276249
30.2				-0.0352925		30.2	-0.0312779		30.2	-0.035568		30.2	-0.0283888		30.2	-0.0341951		30.2	-0.0314425		30.2	-0.0284686
30.4				-0.0412651		30.4	-0.0332155		30.4	-0.0396599		30.4	-0.0327605		30.4	-0.0385416		30.4	-0.033542		30.4	-0.0278798
30.61				-0.0344928		30.61	-0.0324899		30.61	-0.03191		30.61	-0.0267829		30.61	-0.0318318		30.61	-0.0273913		30.61	-0.0239792
30.81				-0.0314812		30.81	-0.0272971		30.81	-0.0393831		30.81	-0.0220418		30.81	-0.0304834		30.81	-0.031796		30.81	-0.0258926
31				-0.0380307		31	-0.0310034		31	-0.0420488		31	-0.0248833		31	-0.037101		31	-0.0306182		31	-0.0276908
31.22				-0.0316891		31.22	-0.0279265		31.22	-0.0366002		31.22	-0.0248759		31.22	-0.035818		31.22	-0.0276078		31.22	-0.0262998
31.4				-0.0310931		31.4	-0.027585		31.4	-0.0365571		31.4	-0.0267394		31.4	-0.036005		31.4	-0.0308575		31.4	-0.0249504
31.59				-0.0363244		31.59	-0.0292398		31.59	-0.0362918		31.59	-0.0236497		31.59	-0.0341069		31.59	-0.0283912		31.59	-0.0279333
31.81				-0.0340019		31.81	-0.0331196		31.81	-0.0345507		31.81	-0.02646		31.81	-0.0361025		31.81	-0.02724		31.81	-0.028203
32.01				-0.031677		32.01	-0.0271457		32.01	-0.0352201		32.01	-0.0230564		32.01	-0.0364047		32.01	-0.0297562		32.01	-0.0312925
32.2				-0.0352362		32.2	-0.0299918		32.2	-0.0360719		32.2	-0.0288383		32.2	-0.0364632		32.2	-0.0308157		32.2	-0.0292607
32.4				-0.0401545		32.4	-0.0373279		32.4	-0.038957		32.4	-0.0346649		32.4	-0.0344788		32.4	-0.0283905		32.4	-0.0274501
32.6				-0.0301499		32.6	-0.0303931		32.6	-0.0345042		32.6	-0.0255948		32.6	-0.0323218		32.6	-0.0254705		32.6	-0.0275041
32.79				-0.0323938		32.79	-0.0274328		32.79	-0.0333053		32.79	-0.0249519		32.79	-0.0322437		32.79	-0.0307515		32.79	-0.031195
33.01				-0.0400453		33.01	-0.0322854		33.01	-0.0308507		33.01	-0.033387		33.01	-0.035741		33.01	-0.0315024		33.01	-0.0288873
33.2				-0.0355868		33.2	-0.0353578		33.2	-0.0333984		33.2	-0.0331504		33.2	-0.0345591		33.2	-0.0318575		33.2	-0.0254858
33.4				-0.0363497		33.4	-0.030988		33.4	-0.0403643		33.4	-0.0259663		33.4	-0.0372724		33.4	-0.0332811		33.4	-0.0255665
33.6				-0.0355003		33.6	-0.0340364		33.6	-0.0322501		33.6	-0.0319004		33.6	-0.036749		33.6	-0.0329682		33.6	-0.0254095
33.79				-0.0370641		33.79	-0.0368017		33.79	-0.0302498		33.79	-0.031379		33.79	-0.0390799		33.79	-0.0342125		33.79	-0.0279929
33.99				-0.0364668		33.99	-0.0315846		33.99	-0.0380596		33.99	-0.0299324		33.99	-0.0337502		33.99	-0.0310168		33.99	-0.03043
34.21				-0.0417377		34.21	-0.0327277		34.21	-0.0405626		34.21	-0.0340174		34.21	-0.0398626		34.21	-0.0353591		34.21	-0.0271012
34.41				-0.0307587		34.41	-0.0254721		34.41	-0.034064		34.41	-0.0219656		34.41	-0.0386655		34.41	-0.0328263		34.41	-0.0261323
34.6				-0.0314934		34.6	-0.0308594		34.6	-0.0343546		34.6	-0.0232585		34.6	-0.0345642		34.6	-0.0320484		34.6	-0.0296583
34.8				-0.0392242		34.8	-0.0373578		34.8	-0.0359156		34.8	-0.0351019		34.8	-0.0364059		34.8	-0.0326154		34.8	-0.0281133
35.01				-0.0355042		35.01	-0.0321997		35.01	-0.0380371		35.01	-0.0268916		35.01	-0.0372891		35.01	-0.0342245		35.01	-0.0252627
35.21				-0.0359216		35.21	-0.0312684		35.21	-0.0379089		35.21	-0.0284413		35.21	-0.0381047		35.21	-0.0331194		35.21	-0.0278054
35.4				-0.0386781		35.4	-0.034983		35.4	-0.03787		35.4	-0.0298403		35.4	-0.0368698		35.4	-0.033231		35.4	-0.0291972
35.6				-0.0371812		35.6	-0.0356245		35.6	-0.0343646		35.6	-0.0336184		35.6	-0.0390288		35.6	-0.0351078		35.6	-0.0287608
35.8				-0.0320615		35.8	-0.0293232		35.8	-0.0408437		35.8	-0.0276387		35.8	-0.0351149		35.8	-0.0318301		35.8	-0.0300032
36				-0.0415456		36	-0.0383286		36	-0.0384384		36	-0.031757		36	-0.0410228		36	-0.0328322		36	-0.0277179
36.21				-0.0399359		36.21	-0.0365173		36.21	-0.0339754		36.21	-0.0327018		36.21	-0.0357526		36.21	-0.0324159		36.21	-0.0279993
36.41				-0.0352775		36.41	-0.0268199		36.41	-0.0406965		36.41	-0.0267691		36.41	-0.0329085		36.41	-0.0275367		36.41	-0.0265307
36.61				-0.0400956		36.61	-0.0384655		36.61	-0.0427838		36.61	-0.0354508		36.61	-0.0397931		36.61	-0.0347149		36.61	-0.0284155
36.8				-0.0403411		36.8	-0.0332464		36.8	-0.0378576		36.8	-0.0336271		36.8	-0.038724		36.8	-0.0335626		36.8	-0.0273198
37				-0.0313564		37	-0.0314314		37	-0.0379424		37	-0.0239065		37	-0.035708		37	-0.0245218		37	-0.0270815
37.19				-0.0323897		37.19	-0.0281584		37.19	-0.0369451		37.19	-0.0249618		37.19	-0.0338052		37.19	-0.0342874		37.19	-0.0310614
37.41				-0.0396088		37.41	-0.034837		37.41	-0.0398933		37.41	-0.0302088		37.41	-0.0381985		37.41	-0.0333379		37.41	-0.0281383
37.61				-0.0296736		37.61	-0.0293795		37.61	-0.0344288		37.61	-0.0238475		37.61	-0.0320409		37.61	-0.0311966		37.61	-0.0274224
37.8				-0.0324198		37.8	-0.0298593		37.8	-0.0405331		37.8	-0.0249753		37.8	-0.0347618		37.8	-0.0302041		37.8	-0.0294137
38				-0.0428362		38	-0.0355339		38	-0.0394969		38	-0.0349992		38	-0.0335005		38	-0.0359547		38	-0.026259
38.2				-0.0331012		38.2	-0.0316777		38.2	-0.0394136		38.2	-0.0310826		38.2	-0.0350107		38.2	-0.0305573		38.2	-0.0304801
38.39				-0.0319057		38.39	-0.0304866		38.39	-0.0376992		38.39	-0.0251697		38.39	-0.0348475		38.39	-0.0301636		38.39	-0.0253328
38.61				-0.0408487		38.61	-0.03493		38.61	-0.0344943		38.61	-0.0361344		38.61	-0.0363508		38.61	-0.034213		38.61	-0.0281318
38.81				-0.0292062		38.81	-0.0330712		38.81	-0.0403177		38.81	-0.0261681		38.81	-0.0333699		38.81	-0.0277201		38.81	-0.0275431
39				-0.0335108		39	-0.0353629		39	-0.0404352		39	-0.0273288		39	-0.0396147		39	-0.0261732		39	-0.0291912
39.2				-0.0400209		39.2	-0.0358724		39.2	-0.0375602		39.2	-0.0320893		39.2	-0.0422545		39.2	-0.0328401		39.2	-0.0286673
39.41				-0.0344545		39.41	-0.0305566		39.41	-0.0366466		39.41	-0.0305536		39.41	-0.0305365		39.41	-0.0352987		39.41	-0.0265435
39.59				-0.0322505		39.59	-0.0315474		39.59	-0.0377944		39.59	-0.0277639		39.59	-0.037327		39.59	-0.0247733		39.59	-0.0238375
39.81				-0.0425832		39.81	-0.0387387		39.81	-0.0392909		39.81	-0.0373519		39.81	-0.0423793		39.81	-0.0304383		39.81	-0.025294
40.01				-0.0311236		40.01	-0.0327143		40.01	-0.0368607		40.01	-0.0270229		40.01	-0.0361858		40.01	-0.0299796		40.01	-0.0284493
40.2				-0.0326984		40.2	-0.0300505		40.2	-0.0409242		40.2	-0.02158		40.2	-0.0375125		40.2	-0.02868		40.2	-0.0264342
40.4				-0.0412042		40.4	-0.0412739		40.4	-0.0448351		40.4	-0.0364211		40.4	-0.038888		40.4	-0.034483		40.4	-0.025107
40.59				-0.0410338		40.59	-0.0413213		40.59	-0.045095		40.59	-0.0356626		40.59	-0.0455315		40.59	-0.0332715		40.59	-0.0269778
40.79				-0.0310155		40.79	-0.0264778		40.79	-0.0383991		40.79	-0.0275099		40.79	-0.0342881		40.79	-0.0261397		40.79	-0.0258668
41.01				-0.0461211		41.01	-0.0349476		41.01	-0.0413757		41.01	-0.0376426		41.01	-0.0412891		41.01	-0.0339432		41.01	-0.0294044
41.2				-0.0423885		41.2	-0.0376428		41.2	-0.0392144		41.2	-0.0387054		41.2	-0.0364179		41.2	-0.0315309		41.2	-0.0290562
41.39				-0.0341651		41.39	-0.0322756		41.39	-0.0390121		41.39	-0.0322974		41.39	-0.0329788		41.39	-0.0322858		41.39	-0.0274112
41.61				-0.0392757		41.61	-0.0369286		41.61	-0.0383805		41.61	-0.0340427		41.61	-0.0438804		41.61	-0.0367439		41.61	-0.0272585
41.79				-0.0436477		41.79	-0.0392746		41.79	-0.0385502		41.79	-0.0334161		41.79	-0.042481		41.79	-0.0341061		41.79	-0.0244569
42				-0.0378341		42	-0.0337097		42	-0.0413076		42	-0.028029		42	-0.0350864		42	-0.0347856		42	-0.0284008
42.21				-0.0457229		42.21	-0.0392523		42.21	-0.0432458		42.21	-0.0378381		42.21	-0.0432344		42.21	-0.035568		42.21	-0.0263631
42.4				-0.0425166		42.4	-0.0369674		42.4	-0.0395419		42.4	-0.0317335		42.4	-0.045157		42.4	-0.0301669		42.4	-0.0238742
42.6				-0.0316658		42.6	-0.0319528		42.6	-0.0368763		42.6	-0.0295818		42.6	-0.0375406		42.6	-0.0277915		42.6	-0.0297437
42.81				-0.0380977		42.81	-0.0378694		42.81	-0.0461433		42.81	-0.0342104		42.81	-0.0404813		42.81	-0.0333418		42.81	-0.0261644
43.01				-0.046871		43.01	-0.0403352		43.01	-0.0392406		43.01	-0.03671		43.01	-0.0418651		43.01	-0.0352236		43.01	-0.0310025
43.21				-0.0361632		43.21	-0.0311831		43.21	-0.0387457		43.21	-0.029907		43.21	-0.0332373		43.21	-0.0312365		43.21	-0.0293502
43.41				-0.0428151		43.41	-0.0400112		43.41	-0.0402593		43.41	-0.0301916		43.41	-0.037312		43.41	-0.0364959		43.41	-0.0259256
43.6				-0.0452506		43.6	-0.037388		43.6	-0.0361192		43.6	-0.0334412		43.6	-0.0422318		43.6	-0.0341094		43.6	-0.0271129
43.8				-0.0333937		43.8	-0.0312095		43.8	-0.0409949		43.8	-0.0305102		43.8	-0.0384248		43.8	-0.0336139		43.8	-0.0254137
44.01				-0.0407986		44.01	-0.0352371		44.01	-0.0369794		44.01	-0.0362188		44.01	-0.0418107		44.01	-0.0341059		44.01	-0.0276636
44.21				-0.0423228		44.21	-0.0393806		44.21	-0.0351813		44.21	-0.0287388		44.21	-0.04054		44.21	-0.0358538		44.21	-0.026751
44.41				-0.0405866		44.41	-0.034004		44.41	-0.0437876		44.41	-0.0314389		44.41	-0.0330645		44.41	-0.0311115		44.41	-0.0268345
44.6				-0.0350833		44.6	-0.0351404		44.6	-0.0417063		44.6	-0.0270622		44.6	-0.0389475		44.6	-0.0305249		44.6	-0.0292243
44.8				-0.0434196		44.8	-0.0334703		44.8	-0.0370182		44.8	-0.0317798		44.8	-0.0433471		44.8	-0.0344885		44.8	-0.027805
45.01				-0.0349673		45.01	-0.0328978		45.01	-0.0367649		45.01	-0.0335657		45.01	-0.0399655		45.01	-0.0338704		45.01	-0.0285023
45.19				-0.0359069		45.19	-0.0354086		45.19	-0.0326763		45.19	-0.0295264		45.19	-0.037058		45.19	-0.035758		45.19	-0.030515
45.41				-0.0409793		45.41	-0.0367861		45.41	-0.0405673		45.41	-0.0353327		45.41	-0.0392808		45.41	-0.0317141		45.41	-0.0294258
45.61				-0.0319712		45.61	-0.0323		45.61	-0.0362707		45.61	-0.0304901		45.61	-0.0309324		45.61	-0.0360249		45.61	-0.0270458
45.79				-0.034361		45.79	-0.0333278		45.79	-0.0329726		45.79	-0.0304223		45.79	-0.0394892		45.79	-0.0344066		45.79	-0.0269482
46				-0.0451335		46	-0.0392499		46	-0.0409256		46	-0.0387954		46	-0.0358349		46	-0.0402739		46	-0.0306563
46.21				-0.0396957		46.21	-0.0376215		46.21	-0.0360904		46.21	-0.0325682		46.21	-0.0414757		46.21	-0.0321069		46.21	-0.0265784
46.39				-0.0371302		46.39	-0.029135		46.39	-0.035552		46.39	-0.0310606		46.39	-0.0367169		46.39	-0.0319251		46.39	-0.0298016
46.61				-0.0422322		46.61	-0.041021		46.61	-0.0357614		46.61	-0.0383493		46.61	-0.0392433		46.61	-0.0389576		46.61	-0.0266771
46.8				-0.0449178		46.8	-0.0408652		46.8	-0.03586		46.8	-0.0379482		46.8	-0.0392995		46.8	-0.0364962		46.8	-0.0265218
46.99				-0.0368198		46.99	-0.0379997		46.99	-0.0377732		46.99	-0.0368884		46.99	-0.0367251		46.99	-0.0390107		46.99	-0.0266016
47.21				-0.0397177		47.21	-0.0414126		47.21	-0.0445314		47.21	-0.0352212		47.21	-0.0424916		47.21	-0.0353443		47.21	-0.0308904
47.39				-0.0412317		47.39	-0.0394806		47.39	-0.0375735		47.39	-0.037688		47.39	-0.0403013		47.39	-0.0368362		47.39	-0.0266804
47.6				-0.0394854		47.6	-0.0391625		47.6	-0.0364996		47.6	-0.0351042		47.6	-0.0355731		47.6	-0.0368458		47.6	-0.0261224
47.81				-0.0422477		47.81	-0.0404136		47.81	-0.0452527		47.81	-0.0384361		47.81	-0.0399069		47.81	-0.0379639		47.81	-0.0297284
48				-0.0468189		48	-0.0433224		48	-0.0411233		48	-0.04119		48	-0.0390167		48	-0.0336183		48	-0.0267969
48.19				-0.0398125		48.19	-0.0372299		48.19	-0.0323773		48.19	-0.0364751		48.19	-0.0417084		48.19	-0.0354117		48.19	-0.0247809
48.41				-0.0376115		48.41	-0.0400807		48.41	-0.0396343		48.41	-0.0322702		48.41	-0.0390993		48.41	-0.0370795		48.41	-0.02527
48.61				-0.0408878		48.61	-0.0412958		48.61	-0.0385963		48.61	-0.0339301		48.61	-0.0453426		48.61	-0.0354935		48.61	-0.02613
48.81				-0.0356996		48.81	-0.0310549		48.81	-0.0432833		48.81	-0.0303761		48.81	-0.0382546		48.81	-0.0339384		48.81	-0.0295553
49				-0.0351032		49	-0.0329748		49	-0.0406854		49	-0.0227201		49	-0.0369286		49	-0.0329897		49	-0.0304931
49.2				-0.0442642		49.2	-0.0397662		49.2	-0.0404418		49.2	-0.0406434		49.2	-0.040322		49.2	-0.033183		49.2	-0.0254755
49.41				-0.0366493		49.41	-0.0310476		49.41	-0.0432136		49.41	-0.0323757		49.41	-0.0352176		49.41	-0.0323269		49.41	-0.0257188
49.61				-0.0426414		49.61	-0.0346705		49.61	-0.0453366		49.61	-0.0283159		49.61	-0.0399309		49.61	-0.0334496		49.61	-0.0264601
49.81				-0.0478031		49.81	-0.0393508		49.81	-0.0385178		49.81	-0.036906		49.81	-0.0452644		49.81	-0.0340391		49.81	-0.0248164
50.01				-0.0351022		50.01	-0.0323854		50.01	-0.0401718		50.01	-0.0290919		50.01	-0.0380767		50.01	-0.0322168		50.01	-0.0262704
50.19				-0.0370196		50.19	-0.0342467		50.19	-0.0457942		50.19	-0.0312035		50.19	-0.0363704		50.19	-0.0302541		50.19	-0.0300604
50.4				-0.0451732		50.4	-0.0384064		50.4	-0.0455902		50.4	-0.0345311		50.4	-0.0467407		50.4	-0.0347049		50.4	-0.0270796
50.61				-0.039955		50.61	-0.0365068		50.61	-0.0406263		50.61	-0.0317614		50.61	-0.0352258		50.61	-0.0343275		50.61	-0.0271212
50.79				-0.0382078		50.79	-0.0318389		50.79	-0.0401179		50.79	-0.0286187		50.79	-0.0362174		50.79	-0.0329044		50.79	-0.0270609
51.01				-0.0458051		51.01	-0.0390548		51.01	-0.0477958		51.01	-0.0396554		51.01	-0.0404762		51.01	-0.0398656		51.01	-0.0243537
51.2				-0.0378439		51.2	-0.0374705		51.2	-0.0434539		51.2	-0.0344434		51.2	-0.042803		51.2	-0.0320082		51.2	-0.0237655
51.39				-0.0354882		51.39	-0.0351348		51.39	-0.0364246		51.39	-0.0318689		51.39	-0.0373989		51.39	-0.0307233		51.39	-0.0268867
51.6				-0.043961		51.6	-0.0413065		51.6	-0.0471543		51.6	-0.0381114		51.6	-0.0410529		51.6	-0.0354148		51.6	-0.0266379
51.81				-0.0367921		51.81	-0.0415225		51.81	-0.0413546		51.81	-0.0396233		51.81	-0.0406716		51.81	-0.0338533		51.81	-0.0284251
51.99				-0.0356855		51.99	-0.0320961		51.99	-0.0396114		51.99	-0.0281837		51.99	-0.0393582		51.99	-0.0335367		51.99	-0.0246257
52.21				-0.044577		52.21	-0.0407224		52.21	-0.0424337		52.21	-0.0353994		52.21	-0.0421009		52.21	-0.0369055		52.21	-0.0249268
52.4				-0.0440982		52.4	-0.0435663		52.4	-0.0376501		52.4	-0.035687		52.4	-0.042782		52.4	-0.0376085		52.4	-0.0247958
52.59				-0.0394629		52.59	-0.038121		52.59	-0.0438331		52.59	-0.0367639		52.59	-0.0408936		52.59	-0.0389562		52.59	-0.0288445
52.81				-0.0441772		52.81	-0.0409497		52.81	-0.0479642		52.81	-0.0371086		52.81	-0.0449805		52.81	-0.0418735		52.81	-0.0288182
53.01				-0.0422232		53.01	-0.0395078		53.01	-0.0382474		53.01	-0.0368447		53.01	-0.0444639		53.01	-0.0367142		53.01	-0.0284292
53.2				-0.0377698		53.2	-0.0352797		53.2	-0.0388371		53.2	-0.0302937		53.2	-0.0352523		53.2	-0.0345744		53.2	-0.0277792
53.41				-0.0411603		53.41	-0.0424394		53.41	-0.0431097		53.41	-0.0376615		53.41	-0.040428		53.41	-0.0375371		53.41	-0.0300907
53.59				-0.0434726		53.59	-0.0370369		53.59	-0.0411982		53.59	-0.0351657		53.59	-0.0429241		53.59	-0.0380005		53.59	-0.0278901
53.79				-0.0427791		53.79	-0.0373794		53.79	-0.0405819		53.79	-0.0358759		53.79	-0.0451989		53.79	-0.0377285		53.79	-0.0270429
53.99				-0.0353636		53.99	-0.034205		53.99	-0.0398995		53.99	-0.0258031		53.99	-0.0416207		53.99	-0.0335313		53.99	-0.0295253
54.21				-0.0407031		54.21	-0.0415091		54.21	-0.0384367		54.21	-0.0382139		54.21	-0.0406413		54.21	-0.0336316		54.21	-0.0255765
54.4				-0.0379358		54.4	-0.0360845		54.4	-0.0371999		54.4	-0.0349627		54.4	-0.0431859		54.4	-0.0381835		54.4	-0.0288644
54.6				-0.0358417		54.6	-0.038414		54.6	-0.0434684		54.6	-0.032937		54.6	-0.0419909		54.6	-0.0365203		54.6	-0.0274759
54.79				-0.043247		54.79	-0.0378902		54.79	-0.0434553		54.79	-0.0306795		54.79	-0.0423305		54.79	-0.0371963		54.79	-0.0271209
54.99				-0.0443719		54.99	-0.043848		54.99	-0.0429998		54.99	-0.0387543		54.99	-0.0413934		54.99	-0.0356788		54.99	-0.0260095
55.21				-0.0423858		55.21	-0.0389091		55.21	-0.0433983		55.21	-0.0277902		55.21	-0.041349		55.21	-0.0371152		55.21	-0.0270411
55.41				-0.0463915		55.41	-0.0383198		55.41	-0.0365333		55.41	-0.0379632		55.41	-0.0393743		55.41	-0.0390898		55.41	-0.0282784
55.61				-0.0345562		55.61	-0.037397		55.61	-0.0406549		55.61	-0.031009		55.61	-0.0392846		55.61	-0.0346539		55.61	-0.030717
55.8				-0.0409108		55.8	-0.0340871		55.8	-0.0424084		55.8	-0.033808		55.8	-0.0383511		55.8	-0.0343013		55.8	-0.0302898
56				-0.0466965		56	-0.0372506		56	-0.0382685		56	-0.0381689		56	-0.0447993		56	-0.036792		56	-0.0284292
56.21				-0.0360996		56.21	-0.0371255		56.21	-0.0377688		56.21	-0.0371699		56.21	-0.0385927		56.21	-0.0333422		56.21	-0.0241643
56.41				-0.0415		56.41	-0.0348512		56.41	-0.0462634		56.41	-0.0349446		56.41	-0.0411585		56.41	-0.0405339		56.41	-0.0298797
56.61				-0.0460742		56.61	-0.0434157		56.61	-0.0409195		56.61	-0.0391184		56.61	-0.0444294		56.61	-0.0373		56.61	-0.0265555
56.82				-0.0406704		56.82	-0.0347335		56.82	-0.0413425		56.82	-0.0322967		56.82	-0.0380945		56.82	-0.0333075		56.82	-0.030482
56.99				-0.0380406		56.99	-0.0376901		56.99	-0.0361383		56.99	-0.0300073		56.99	-0.0407411		56.99	-0.0325555		56.99	-0.0266
57.21				-0.0429749		57.21	-0.0413715		57.21	-0.0418361		57.21	-0.0390358		57.21	-0.0413269		57.21	-0.0424972		57.21	-0.0268691
57.41				-0.0420512		57.41	-0.0380212		57.41	-0.0412928		57.41	-0.0367608		57.41	-0.0394703		57.41	-0.0353291		57.41	-0.0293873
57.61				-0.0439336		57.61	-0.0375123		57.61	-0.0427323		57.61	-0.0370091		57.61	-0.0419261		57.61	-0.0376981		57.61	-0.032001
57.81				-0.0464739		57.81	-0.0417079		57.81	-0.0403845		57.81	-0.0369634		57.81	-0.0455259		57.81	-0.038605		57.81	-0.02731
58				-0.0409615		58	-0.0420947		58	-0.0384126		58	-0.0363882		58	-0.0390985		58	-0.0391476		58	-0.0274294
58.2				-0.037593		58.2	-0.0326621		58.2	-0.0408172		58.2	-0.0280653		58.2	-0.0412474		58.2	-0.0352268		58.2	-0.0286344
58.41				-0.0446793		58.41	-0.0427063		58.41	-0.0440458		58.41	-0.0379697		58.41	-0.0432663		58.41	-0.033669		58.41	-0.0323162
58.61				-0.0436859		58.61	-0.0375793		58.61	-0.0389208		58.61	-0.0384665		58.61	-0.0429414		58.61	-0.0379083		58.61	-0.0291849
58.8				-0.0377584		58.8	-0.0355119		58.8	-0.0428337		58.8	-0.0382407		58.8	-0.0387607		58.8	-0.0381873		58.8	-0.0272413
59.01				-0.0470034		59.01	-0.0433917		59.01	-0.0441866		59.01	-0.0456817		59.01	-0.0423089		59.01	-0.041323		59.01	-0.024133
59.2				-0.0465503		59.2	-0.0372085		59.2	-0.0416924		59.2	-0.0397523		59.2	-0.0446909		59.2	-0.0386556		59.2	-0.026105
59.39				-0.0422137		59.39	-0.0420124		59.39	-0.0396478		59.39	-0.0351712		59.39	-0.0427783		59.39	-0.0395003		59.39	-0.0299461
59.59				-0.0332462		59.59	-0.0368872		59.59	-0.0440704		59.59	-0.0311305		59.59	-0.0376642		59.59	-0.0386678		59.59	-0.0282225
59.81				-0.0462723		59.81	-0.0424829		59.81	-0.0424745		59.81	-0.0418784		59.81	-0.0412666		59.81	-0.0376638		59.81	-0.0300398
60				-0.0413504		60	-0.0340933		60	-0.0391915		60	-0.0347607		60	-0.0426864		60	-0.0373204		60	-0.0260532
60.2				-0.0376721		60.2	-0.0351139		60.2	-0.0428405		60.2	-0.0322399		60.2	-0.0394046		60.2	-0.0341301		60.2	-0.0314827
60.4				-0.049052		60.4	-0.0420516		60.4	-0.0439445		60.4	-0.0382412		60.4	-0.0421484		60.4	-0.0398658		60.4	-0.0267824
60.59				-0.045723		60.59	-0.0432715		60.59	-0.0445431		60.59	-0.0396026		60.59	-0.0452026		60.59	-0.0379503		60.59	-0.0283873
60.79				-0.0390686		60.79	-0.0363289		60.79	-0.0442661		60.79	-0.0313313		60.79	-0.041213		60.79	-0.035213		60.79	-0.0320692
61.01				-0.0444769		61.01	-0.0446727		61.01	-0.0420803		61.01	-0.0400464		61.01	-0.0414357		61.01	-0.0408194		61.01	-0.0299662
61.2				-0.0403447		61.2	-0.0337512		61.2	-0.0402701		61.2	-0.0361966		61.2	-0.0409698		61.2	-0.0377283		61.2	-0.0273917
61.4				-0.0386677		61.4	-0.0389863		61.4	-0.0470829		61.4	-0.029781		61.4	-0.0377715		61.4	-0.0349749		61.4	-0.0305566
61.6				-0.046495		61.6	-0.0441081		61.6	-0.0508626		61.6	-0.0418085		61.6	-0.0448897		61.6	-0.0384666		61.6	-0.0246075
61.79				-0.0487808		61.79	-0.0407025		61.79	-0.0440737		61.79	-0.0376477		61.79	-0.0459212		61.79	-0.0430876		61.79	-0.0285749
62.01				-0.0392201		62.01	-0.0329794		62.01	-0.0462585		62.01	-0.0331326		62.01	-0.0391859		62.01	-0.0398238		62.01	-0.0250722
62.21				-0.0450033		62.21	-0.0423689		62.21	-0.0452351		62.21	-0.038254		62.21	-0.0481728		62.21	-0.0406049		62.21	-0.0257933
62.4				-0.0422266		62.4	-0.0414461		62.4	-0.040934		62.4	-0.0369964		62.4	-0.0435474		62.4	-0.0381474		62.4	-0.0273781
62.6				-0.039741		62.6	-0.0339802		62.6	-0.0401014		62.6	-0.0280807		62.6	-0.0403844		62.6	-0.0294767		62.6	-0.030717
62.81				-0.0463155		62.81	-0.0417766		62.81	-0.0492951		62.81	-0.0384648		62.81	-0.0442243		62.81	-0.0387381		62.81	-0.0299811
63.01				-0.0395206		63.01	-0.0373907		63.01	-0.0452168		63.01	-0.0361541		63.01	-0.0408686		63.01	-0.0340595		63.01	-0.0269021
63.21				-0.0408197		63.21	-0.036989		63.21	-0.0459043		63.21	-0.0322901		63.21	-0.0451572		63.21	-0.0363917		63.21	-0.0314126
63.41				-0.0463066		63.41	-0.0415996		63.41	-0.0410867		63.41	-0.0367216		63.41	-0.0459459		63.41	-0.0389268		63.41	-0.0261176
63.6				-0.0475404		63.6	-0.0436081		63.6	-0.0422013		63.6	-0.0441618		63.6	-0.0454636		63.6	-0.0399533		63.6	-0.0268526
63.8				-0.037223		63.8	-0.0386111		63.8	-0.0464808		63.8	-0.0341731		63.8	-0.0348826		63.8	-0.0382682		63.8	-0.0226832
64.01				-0.0476065		64.01	-0.0422305		64.01	-0.0452231		64.01	-0.0373555		64.01	-0.0455918		64.01	-0.0392138		64.01	-0.0230835
64.21				-0.0406659		64.21	-0.0416533		64.21	-0.0371359		64.21	-0.0383389		64.21	-0.0409593		64.21	-0.0355564		64.21	-0.0244519
64.41				-0.0403826		64.41	-0.0351686		64.41	-0.0466162		64.41	-0.0315492		64.41	-0.0396514		64.41	-0.0343009		64.41	-0.0280788
64.62				-0.0467063		64.62	-0.0449158		64.62	-0.0508547		64.62	-0.0400955		64.62	-0.0497881		64.62	-0.0386281		64.62	-0.0285944
64.8				-0.0466837		64.8	-0.0425782		64.8	-0.0379035		64.8	-0.0381028		64.8	-0.0442582		64.8	-0.0403481		64.8	-0.0257721
65.01				-0.0394066		65.01	-0.0347227		65.01	-0.0416141		65.01	-0.0339572		65.01	-0.04122		65.01	-0.0340773		65.01	-0.0263452
65.21				-0.0404329		65.21	-0.0409762		65.21	-0.050105		65.21	-0.0398853		65.21	-0.0424507		65.21	-0.0366785		65.21	-0.028163
65.41				-0.0428879		65.41	-0.0413047		65.41	-0.0431519		65.41	-0.0390847		65.41	-0.0432394		65.41	-0.0432941		65.41	-0.0306328
65.6				-0.041329		65.6	-0.0375202		65.6	-0.0376519		65.6	-0.0312811		65.6	-0.0422108		65.6	-0.0359457		65.6	-0.0301098
65.8				-0.040611		65.8	-0.0362909		65.8	-0.0426028		65.8	-0.0336664		65.8	-0.0437987		65.8	-0.0365252		65.8	-0.0269651
66				-0.0468629		66	-0.0470874		66	-0.0493094		66	-0.038758		66	-0.0453727		66	-0.0394096		66	-0.0290937
66.19				-0.0440873		66.19	-0.0460625		66.19	-0.0416466		66.19	-0.0372678		66.19	-0.0470251		66.19	-0.0341937		66.19	-0.0262279
66.41				-0.0408229		66.41	-0.0394693		66.41	-0.0463848		66.41	-0.0342115		66.41	-0.0439413		66.41	-0.038082		66.41	-0.0302077
66.61				-0.0491046		66.61	-0.0433872		66.61	-0.0371789		66.61	-0.0368042		66.61	-0.0475541		66.61	-0.038219		66.61	-0.0300316
66.8				-0.0413825		66.8	-0.0418521		66.8	-0.0448822		66.8	-0.0372593		66.8	-0.0425492		66.8	-0.0387396		66.8	-0.0310776
66.99				-0.0405648		66.99	-0.0380197		66.99	-0.0441918		66.99	-0.0320063		66.99	-0.0382145		66.99	-0.0350119		66.99	-0.0309519
67.2				-0.0466783		67.2	-0.0389753		67.2	-0.0396109		67.2	-0.0357219		67.2	-0.0437046		67.2	-0.0405879		67.2	-0.0252605
67.39				-0.0473291		67.39	-0.0423014		67.39	-0.0418344		67.39	-0.0414212		67.39	-0.0434609		67.39	-0.0398391		67.39	-0.0248123
67.59				-0.0376669		67.59	-0.0350705		67.59	-0.0433257		67.59	-0.0335971		67.59	-0.0425005		67.59	-0.0406921		67.59	-0.0291048
67.81				-0.0452936		67.81	-0.0428144		67.81	-0.041394		67.81	-0.0385637		67.81	-0.0462585		67.81	-0.0432484		67.81	-0.0284689
68				-0.0427599		68	-0.0398189		68	-0.0371473		68	-0.039383		68	-0.0408509		68	-0.0372566		68	-0.027036
68.2				-0.0378208		68.2	-0.0357529		68.2	-0.0427609		68.2	-0.0306671		68.2	-0.0421752		68.2	-0.0333972		68.2	-0.0278351
68.39				-0.0410416		68.39	-0.0362838		68.39	-0.0462732		68.39	-0.0314678		68.39	-0.0426726		68.39	-0.0371151		68.39	-0.0266819
68.59				-0.0463862		68.59	-0.0480513		68.59	-0.0460346		68.59	-0.0411216		68.59	-0.0456318		68.59	-0.0436213		68.59	-0.0252641
68.81				-0.0402093		68.81	-0.0379248		68.81	-0.0435436		68.81	-0.0344209		68.81	-0.0431906		68.81	-0.0390969		68.81	-0.027061
69.01				-0.0475769		69.01	-0.0444		69.01	-0.0380111		69.01	-0.0389589		69.01	-0.044013		69.01	-0.0378613		69.01	-0.0312732
69.2				-0.0464661		69.2	-0.0450904		69.2	-0.03743		69.2	-0.0433115		69.2	-0.0393875		69.2	-0.0410527		69.2	-0.0245537
69.4				-0.0376966		69.4	-0.0378026		69.4	-0.0440693		69.4	-0.0347068		69.4	-0.039114		69.4	-0.0331012		69.4	-0.0269532
69.61				-0.0461242		69.61	-0.0398358		69.61	-0.0471453		69.61	-0.0424616		69.61	-0.0423976		69.61	-0.0401718		69.61	-0.0274768
69.81				-0.0422029		69.81	-0.0406909		69.81	-0.0388461		69.81	-0.0400563		69.81	-0.0463896		69.81	-0.0371947		69.81	-0.0274504
70.01				-0.0399073		70.01	-0.0369468		70.01	-0.0422655		70.01	-0.0308783		70.01	-0.0422528		70.01	-0.0342778		70.01	-0.029882
70.22				-0.0453498		70.22	-0.0439125		70.22	-0.048238		70.22	-0.0416181		70.22	-0.0439601		70.22	-0.0437256		70.22	-0.0285328
70.4				-0.047651		70.4	-0.0448742		70.4	-0.0450689		70.4	-0.0405685		70.4	-0.0489311		70.4	-0.0397156		70.4	-0.0244068
70.61				-0.0416434		70.61	-0.0369538		70.61	-0.0384092		70.61	-0.0354996		70.61	-0.0428493		70.61	-0.0370937		70.61	-0.0311001
70.81				-0.044416		70.81	-0.0398382		70.81	-0.0462239		70.81	-0.0352163		70.81	-0.0426972		70.81	-0.0405785		70.81	-0.0315723
71.01				-0.0460143		71.01	-0.041497		71.01	-0.0431981		71.01	-0.04317		71.01	-0.0477631		71.01	-0.0365041		71.01	-0.0280114
71.2				-0.0443639		71.2	-0.0406327		71.2	-0.0408466		71.2	-0.0348611		71.2	-0.0452236		71.2	-0.0390631		71.2	-0.0277479
71.4				-0.036491		71.4	-0.0386765		71.4	-0.0429142		71.4	-0.0333349		71.4	-0.0413862		71.4	-0.0399307		71.4	-0.0303086
71.6				-0.0482506		71.6	-0.0457827		71.6	-0.0453041		71.6	-0.0434665		71.6	-0.0486998		71.6	-0.0422527		71.6	-0.0296955
71.79				-0.0467764		71.79	-0.0432484		71.79	-0.0420898		71.79	-0.0416267		71.79	-0.0449567		71.79	-0.043833		71.79	-0.0292977
72.01				-0.041824		72.01	-0.0409147		72.01	-0.0441749		72.01	-0.034864		72.01	-0.0434238		72.01	-0.0438024		72.01	-0.0300805
72.21				-0.0475836		72.21	-0.0441641		72.21	-0.0393628		72.21	-0.0385997		72.21	-0.0457807		72.21	-0.0373652		72.21	-0.0265363
72.42				-0.0379875		72.42	-0.0352601		72.42	-0.0407333		72.42	-0.0365686		72.42	-0.0399227		72.42	-0.0376488		72.42	-0.0321252
72.6				-0.0383788		72.6	-0.0381959		72.6	-0.0451416		72.6	-0.0347924		72.6	-0.0396631		72.6	-0.0349169		72.6	-0.0324676
72.81				-0.0483053		72.81	-0.0455296		72.81	-0.0417617		72.81	-0.0435513		72.81	-0.044067		72.81	-0.0375325		72.81	-0.0283488
72.99				-0.0477604		72.99	-0.0407446		72.99	-0.0486401		72.99	-0.0428055		72.99	-0.0463483		72.99	-0.0419638		72.99	-0.0263237
73.21				-0.0368935		73.21	-0.0406305		73.21	-0.0497292		73.21	-0.0350722		73.21	-0.0419253		73.21	-0.0384619		73.21	-0.0274831
73.41				-0.0469352		73.41	-0.0475139		73.41	-0.0504654		73.41	-0.0403112		73.41	-0.0488311		73.41	-0.0365845		73.41	-0.0273704
73.6				-0.0469966		73.6	-0.0432753		73.6	-0.0433528		73.6	-0.041723		73.6	-0.0484459		73.6	-0.041343		73.6	-0.0290983
73.8				-0.0396231		73.8	-0.0362012		73.8	-0.0436115		73.8	-0.0295208		73.8	-0.0378926		73.8	-0.0382981		73.8	-0.0297142
74.01				-0.0479761		74.01	-0.0466481		74.01	-0.0497692		74.01	-0.0403025		74.01	-0.0446373		74.01	-0.0398391		74.01	-0.0299266
74.19				-0.0490669		74.19	-0.0435476		74.19	-0.0526119		74.19	-0.0420078		74.19	-0.0477139		74.19	-0.0395061		74.19	-0.0259847
74.41				-0.0381105		74.41	-0.0372923		74.41	-0.0468054		74.41	-0.0308287		74.41	-0.0424634		74.41	-0.0399033		74.41	-0.0311377
74.61				-0.0490505		74.61	-0.042373		74.61	-0.0469674		74.61	-0.0401711		74.61	-0.0510235		74.61	-0.0397558		74.61	-0.0285205
74.79				-0.0501396		74.79	-0.0434424		74.79	-0.0470211		74.79	-0.0389884		74.79	-0.0453339		74.79	-0.0358134		74.79	-0.0291533
75				-0.0387123		75	-0.0330334		75	-0.0474367		75	-0.0349899		75	-0.0380339		75	-0.0370515		75	-0.0285217
75.19				-0.0410156		75.19	-0.037992		75.19	-0.0446471		75.19	-0.0303589		75.19	-0.0422862		75.19	-0.0393024		75.19	-0.0272747
75.39				-0.0522028		75.39	-0.0447804		75.39	-0.0461152		75.39	-0.0449273		75.39	-0.044521		75.39	-0.039751		75.39	-0.0281266
75.61				-0.0404241		75.61	-0.0402161		75.61	-0.0500975		75.61	-0.0324481		75.61	-0.0422751		75.61	-0.0366747		75.61	-0.0284391
75.8				-0.043064		75.8	-0.038736		75.8	-0.0498587		75.8	-0.0334948		75.8	-0.0416992		75.8	-0.0403427		75.8	-0.0301121
75.99				-0.0483445		75.99	-0.0423822		75.99	-0.0504594		75.99	-0.034974		75.99	-0.0438825		75.99	-0.0391199		75.99	-0.0276294
76.21				-0.0365588		76.21	-0.0368552		76.21	-0.0381653		76.21	-0.0387369		76.21	-0.0422198		76.21	-0.035583		76.21	-0.0256512
76.41				-0.0477922		76.41	-0.0443421		76.41	-0.0522883		76.41	-0.0454613		76.41	-0.0475699		76.41	-0.0362917		76.41	-0.0318548
76.61				-0.0513624		76.61	-0.0453714		76.61	-0.0462932		76.61	-0.0473681		76.61	-0.0455202		76.61	-0.0416468		76.61	-0.0278054
76.81				-0.0396976		76.81	-0.0356098		76.81	-0.0449882		76.81	-0.0335009		76.81	-0.0423227		76.81	-0.0391674		76.81	-0.0276871
77				-0.0374269		77	-0.0368029		77	-0.050222		77	-0.0353323		77	-0.044984		77	-0.0406302		77	-0.0297936
77.2				-0.0469849		77.2	-0.0463138		77.2	-0.0461679		77.2	-0.0435623		77.2	-0.0474816		77.2	-0.0382558		77.2	-0.0276119
77.41				-0.041794		77.41	-0.0382704		77.41	-0.0465755		77.41	-0.0362465		77.41	-0.0450908		77.41	-0.040097		77.41	-0.02746
77.61				-0.0461914		77.61	-0.0435207		77.61	-0.0463399		77.61	-0.0381464		77.61	-0.0496057		77.61	-0.0340453		77.61	-0.0253919
77.81				-0.0487154		77.81	-0.0471021		77.81	-0.043357		77.81	-0.0433373		77.81	-0.0430376		77.81	-0.0396394		77.81	-0.0266059
78.02				-0.0421577		78.02	-0.0397061		78.02	-0.0444312		78.02	-0.0343318		78.02	-0.0419908		78.02	-0.0369143		78.02	-0.0246474
78.2				-0.0416921		78.2	-0.0391443		78.2	-0.0484255		78.2	-0.0396392		78.2	-0.0427285		78.2	-0.0387329		78.2	-0.0290515
78.41				-0.0486251		78.41	-0.0438694		78.41	-0.0447844		78.41	-0.0392212		78.41	-0.0473581		78.41	-0.040966		78.41	-0.0279316
78.61				-0.0433685		78.61	-0.0413364		78.61	-0.0391792		78.61	-0.0376192		78.61	-0.0467342		78.61	-0.0410946		78.61	-0.0287339
78.81				-0.041048		78.81	-0.0435291		78.81	-0.0509213		78.81	-0.0379078		78.81	-0.0436594		78.81	-0.0372915		78.81	-0.027985
79.01				-0.0480219		79.01	-0.0477855		79.01	-0.0447645		79.01	-0.0434776		79.01	-0.0470767		79.01	-0.0432836		79.01	-0.0263459
79.19				-0.0492121		79.19	-0.0459388		79.19	-0.0446666		79.19	-0.0396987		79.19	-0.048515		79.19	-0.043217		79.19	-0.0278004
79.4				-0.0389217		79.4	-0.0331813		79.4	-0.050963		79.4	-0.0387888		79.4	-0.0445262		79.4	-0.0378559		79.4	-0.0286381
79.61				-0.049057		79.61	-0.0458417		79.61	-0.0486171		79.61	-0.0423438		79.61	-0.0436683		79.61	-0.0422957		79.61	-0.0296718
79.79				-0.0490182		79.79	-0.0418061		79.79	-0.0470666		79.79	-0.0455194		79.79	-0.0493736		79.79	-0.0426804		79.79	-0.0293439
80.01				-0.03855		80.01	-0.0372707		80.01	-0.0462153		80.01	-0.0353867		80.01	-0.0444756		80.01	-0.0403054		80.01	-0.0304231
80.22				-0.0498225		80.22	-0.0453218		80.22	-0.0411407		80.22	-0.0414931		80.22	-0.0514103		80.22	-0.0393312		80.22	-0.0312123
80.39				-0.0455756		80.39	-0.0409555		80.39	-0.0501466		80.39	-0.0392168		80.39	-0.0488888		80.39	-0.0375775		80.39	-0.0266228
80.61				-0.0404283		80.61	-0.0357407		80.61	-0.0442116		80.61	-0.0344727		80.61	-0.0413902		80.61	-0.0374839		80.61	-0.0290918
80.81				-0.0414594		80.81	-0.039885		80.81	-0.0500295		80.81	-0.0350266		80.81	-0.0462299		80.81	-0.0388622		80.81	-0.0290175
81				-0.0472605		81	-0.0444528		81	-0.041822		81	-0.0422411		81	-0.0458645		81	-0.0421755		81	-0.028988
81.21				-0.0427318		81.21	-0.0425536		81.21	-0.0447695		81.21	-0.0351054		81.21	-0.0448581		81.21	-0.0385934		81.21	-0.0282447
81.4				-0.0440663		81.4	-0.0427166		81.4	-0.0515617		81.4	-0.0324756		81.4	-0.0448682		81.4	-0.0399681		81.4	-0.0284021
81.59				-0.0471852		81.59	-0.0434661		81.59	-0.0427704		81.59	-0.039207		81.59	-0.0434145		81.59	-0.0393264		81.59	-0.0263713
81.81				-0.0418292		81.81	-0.0389774		81.81	-0.0397301		81.81	-0.0334311		81.81	-0.0421202		81.81	-0.0386552		81.81	-0.0277379
81.99				-0.0408248		81.99	-0.0431112		81.99	-0.0453057		81.99	-0.0364494		81.99	-0.0377832		81.99	-0.0357745		81.99	-0.0282631
82.2				-0.0466467		82.2	-0.0439808		82.2	-0.0486929		82.2	-0.0401895		82.2	-0.0470811		82.2	-0.0431848		82.2	-0.0285701
82.41				-0.0408485		82.41	-0.0358121		82.41	-0.0392295		82.41	-0.0407723		82.41	-0.0440812		82.41	-0.0375175		82.41	-0.032521
82.6				-0.0405015		82.6	-0.0408581		82.6	-0.0461871		82.6	-0.0360838		82.6	-0.0425289		82.6	-0.0392573		82.6	-0.0294025
82.8				-0.0535127		82.8	-0.0486262		82.8	-0.0454397		82.8	-0.0446722		82.8	-0.043823		82.8	-0.0442763		82.8	-0.0317044
83.01				-0.0425517		83.01	-0.0438936		83.01	-0.0426883		83.01	-0.0398676		83.01	-0.0404835		83.01	-0.0410138		83.01	-0.029496
83.21				-0.0459305		83.21	-0.038544		83.21	-0.0494115		83.21	-0.0398256		83.21	-0.0429673		83.21	-0.0399986		83.21	-0.0264995
83.41				-0.0519077		83.41	-0.0482051		83.41	-0.0447115		83.41	-0.0415886		83.41	-0.0452844		83.41	-0.0417407		83.41	-0.027553
83.6				-0.0471237		83.6	-0.0432838		83.6	-0.044269		83.6	-0.0381031		83.6	-0.0441517		83.6	-0.0411379		83.6	-0.0272008
83.8				-0.0400536		83.8	-0.0406977		83.8	-0.0477584		83.8	-0.0345408		83.8	-0.0422207		83.8	-0.0364183		83.8	-0.0298147
84.01				-0.0468444		84.01	-0.0450787		84.01	-0.0450608		84.01	-0.0411688		84.01	-0.0476449		84.01	-0.0411341		84.01	-0.0254015
84.21				-0.0439778		84.21	-0.0380771		84.21	-0.0383762		84.21	-0.0411577		84.21	-0.04569		84.21	-0.0362721		84.21	-0.0286172
84.41				-0.0394157		84.41	-0.0412562		84.41	-0.0532195		84.41	-0.0360752		84.41	-0.0453734		84.41	-0.0403909		84.41	-0.0283787
84.6				-0.0485664		84.6	-0.0407791		84.6	-0.0493131		84.6	-0.0370028		84.6	-0.0430376		84.6	-0.0419554		84.6	-0.0292614
84.8				-0.0471696		84.8	-0.0452211		84.8	-0.0491744		84.8	-0.0404575		84.8	-0.0464546		84.8	-0.0401562		84.8	-0.0271557
85				-0.0412337		85	-0.0372799		85	-0.0467594		85	-0.0327874		85	-0.0397116		85	-0.0391213		85	-0.0286145
85.21				-0.0515995		85.21	-0.0443089		85.21	-0.0517034		85.21	-0.0403707		85.21	-0.044221		85.21	-0.0409102		85.21	-0.0263498
85.41				-0.0427703		85.41	-0.0441551		85.41	-0.0444187		85.41	-0.0449943		85.41	-0.0455884		85.41	-0.0414556		85.41	-0.0282906
85.61				-0.039264		85.61	-0.0388868		85.61	-0.0497668		85.61	-0.0318464		85.61	-0.0435595		85.61	-0.0376736		85.61	-0.0278042
85.8				-0.048882		85.8	-0.0395049		85.8	-0.0497513		85.8	-0.0347042		85.8	-0.0433166		85.8	-0.0396392		85.8	-0.0290571
86				-0.0500029		86	-0.0466006		86	-0.0476235		86	-0.0422421		86	-0.051566		86	-0.0435523		86	-0.027514
86.21				-0.0379419		86.21	-0.039728		86.21	-0.0474111		86.21	-0.0356078		86.21	-0.0425309		86.21	-0.0421713		86.21	-0.0272887
86.41				-0.0456322		86.41	-0.045093		86.41	-0.0513314		86.41	-0.0384629		86.41	-0.0456327		86.41	-0.0376968		86.41	-0.0239893
86.6				-0.0519539		86.6	-0.0474685		86.6	-0.0528409		86.6	-0.0431484		86.6	-0.0475927		86.6	-0.0413778		86.6	-0.0263266
86.81				-0.0409463		86.81	-0.0376064		86.81	-0.0501533		86.81	-0.0328682		86.81	-0.0440619		86.81	-0.0373341		86.81	-0.0287365
87				-0.0454448		87	-0.0394261		87	-0.0528834		87	-0.0392122		87	-0.0419601		87	-0.0379691		87	-0.0269332
87.19				-0.0479456		87.19	-0.0445482		87.19	-0.0497211		87.19	-0.0366381		87.19	-0.0487157		87.19	-0.0412001		87.19	-0.0286777
87.39				-0.0496257		87.39	-0.0440361		87.39	-0.0423437		87.39	-0.0417279		87.39	-0.049409		87.39	-0.0397951		87.39	-0.02664
87.61				-0.0442292		87.61	-0.0438868		87.61	-0.0543378		87.61	-0.0371987		87.61	-0.0491154		87.61	-0.0394884		87.61	-0.0272333
87.8				-0.050788		87.8	-0.0448954		87.8	-0.052338		87.8	-0.0451267		87.8	-0.0504838		87.8	-0.0331969		87.8	-0.0290332
88.02				-0.0413372		88.02	-0.0375582		88.02	-0.0423566		88.02	-0.0386378		88.02	-0.0386438		88.02	-0.0419113		88.02	-0.0292825
88.2				-0.0413304		88.2	-0.036675		88.2	-0.04972		88.2	-0.0372189		88.2	-0.043076		88.2	-0.0414754		88.2	-0.0280003
88.39				-0.048515		88.39	-0.0420354		88.39	-0.0536714		88.39	-0.0351655		88.39	-0.0475281		88.39	-0.0387855		88.39	-0.0291095
88.61				-0.0452209		88.61	-0.0417482		88.61	-0.0465787		88.61	-0.0356535		88.61	-0.0424787		88.61	-0.0364951		88.61	-0.0298798
88.81				-0.0460926		88.81	-0.0419632		88.81	-0.0455889		88.81	-0.0401302		88.81	-0.0456309		88.81	-0.0402198		88.81	-0.0277884
89.01				-0.047614		89.01	-0.0469592		89.01	-0.0456526		89.01	-0.0426146		89.01	-0.0478881		89.01	-0.043002		89.01	-0.0275093
89.2				-0.0502542		89.2	-0.0429273		89.2	-0.0481163		89.2	-0.0457837		89.2	-0.0457527		89.2	-0.0425648		89.2	-0.0286734
89.4				-0.0434509		89.4	-0.0410349		89.4	-0.0455616		89.4	-0.0413424		89.4	-0.0422061		89.4	-0.0362539		89.4	-0.0292544
89.59				-0.0461646		89.59	-0.0432449		89.59	-0.0479062		89.59	-0.0358461		89.59	-0.0460588		89.59	-0.0402097		89.59	-0.0301243
89.81				-0.0448095		89.81	-0.0414263		89.81	-0.0446861		89.81	-0.0433904		89.81	-0.0455963		89.81	-0.0412767		89.81	-0.0279922
90.01				-0.0447014		90.01	-0.0404052		90.01	-0.0496619		90.01	-0.0374948		90.01	-0.04578		90.01	-0.0390886		90.01	-0.0293149
90.21				-0.0524442		90.21	-0.0472293		90.21	-0.0479414		90.21	-0.0428068		90.21	-0.050414		90.21	-0.0419921		90.21	-0.0281243
90.4				-0.0488543		90.4	-0.0429287		90.4	-0.0443035		90.4	-0.0416332		90.4	-0.0477167		90.4	-0.038664		90.4	-0.0298821
90.6				-0.0428583		90.6	-0.0391971		90.6	-0.0475555		90.6	-0.0327812		90.6	-0.0450099		90.6	-0.0372759		90.6	-0.0267527
90.81				-0.0470217		90.81	-0.0464311		90.81	-0.0510612		90.81	-0.0473858		90.81	-0.0445173		90.81	-0.0412587		90.81	-0.0288305
91.01				-0.0471987		91.01	-0.0446339		91.01	-0.0406964		91.01	-0.0440687		91.01	-0.0454095		91.01	-0.0396977		91.01	-0.0276637
91.21				-0.0439306		91.21	-0.0423898		91.21	-0.046768		91.21	-0.0393163		91.21	-0.0453971		91.21	-0.0397738		91.21	-0.0301625
91.4				-0.0479418		91.4	-0.0428306		91.4	-0.0473957		91.4	-0.0403391		91.4	-0.0479152		91.4	-0.0416604		91.4	-0.0271313
91.6				-0.0471668		91.6	-0.0502281		91.6	-0.0477038		91.6	-0.0474512		91.6	-0.04657		91.6	-0.0415594		91.6	-0.0293718
91.81				-0.0437404		91.81	-0.0424074		91.81	-0.0424215		91.81	-0.0355443		91.81	-0.0428305		91.81	-0.0377773		91.81	-0.028556
92.01				-0.0480965		92.01	-0.0416456		92.01	-0.0496643		92.01	-0.0405346		92.01	-0.0478673		92.01	-0.0437033		92.01	-0.0279377
92.21				-0.0477815		92.21	-0.0425907		92.21	-0.0460275		92.21	-0.0418311		92.21	-0.0476693		92.21	-0.043749		92.21	-0.0300509
92.41				-0.0455222		92.41	-0.0389513		92.41	-0.0485481		92.41	-0.0374237		92.41	-0.0438896		92.41	-0.0401584		92.41	-0.0280023
92.6				-0.0471398		92.6	-0.0425678		92.6	-0.0464895		92.6	-0.0353364		92.6	-0.0442891		92.6	-0.0385384		92.6	-0.0295032
92.8				-0.0519923		92.8	-0.044021		92.8	-0.0448465		92.8	-0.0468187		92.8	-0.0491477		92.8	-0.0464099		92.8	-0.0301328
93.01				-0.0464865		93.01	-0.0395307		93.01	-0.0391898		93.01	-0.037602		93.01	-0.0427709		93.01	-0.040439		93.01	-0.0293058
93.21				-0.0487419		93.21	-0.0414741		93.21	-0.0533411		93.21	-0.0396882		93.21	-0.0459706		93.21	-0.0460586		93.21	-0.0289127
93.41				-0.0484321		93.41	-0.0467438		93.41	-0.0502174		93.41	-0.0467015		93.41	-0.0486425		93.41	-0.0437575		93.41	-0.0288576
93.6				-0.048943		93.6	-0.0417817		93.6	-0.0416666		93.6	-0.0469319		93.6	-0.0468379		93.6	-0.0379294		93.6	-0.0298547
93.8				-0.0438728		93.8	-0.0391146		93.8	-0.0490368		93.8	-0.0345355		93.8	-0.0454001		93.8	-0.0395437		93.8	-0.0291488
94.01				-0.0508018		94.01	-0.0468654		94.01	-0.0486501		94.01	-0.0455397		94.01	-0.0469396		94.01	-0.0448692		94.01	-0.0281379
94.21				-0.0500604		94.21	-0.0449375		94.21	-0.0449365		94.21	-0.0425386		94.21	-0.0448354		94.21	-0.0409535		94.21	-0.0284642
94.41				-0.043838		94.41	-0.0409898		94.41	-0.0510524		94.41	-0.036804		94.41	-0.0444805		94.41	-0.0395709		94.41	-0.0294656
94.6				-0.045247		94.6	-0.0418278		94.6	-0.0474464		94.6	-0.0395472		94.6	-0.0433251		94.6	-0.0440419		94.6	-0.0264623
94.8				-0.0529724		94.8	-0.0481891		94.8	-0.0457412		94.8	-0.0437052		94.8	-0.0441188		94.8	-0.0405162		94.8	-0.0275166
95				-0.0417568		95	-0.0411503		95	-0.0511657		95	-0.0382384		95	-0.0480751		95	-0.0391885		95	-0.0300306
95.19				-0.0458465		95.19	-0.0455993		95.19	-0.0487233		95.19	-0.0373798		95.19	-0.0469079		95.19	-0.0407297		95.19	-0.0306692
95.41				-0.0421709		95.41	-0.0420285		95.41	-0.0410662		95.41	-0.0391151		95.41	-0.0450398		95.41	-0.0359824		95.41	-0.0276673
95.61				-0.0436044		95.61	-0.0430464		95.61	-0.0500805		95.61	-0.0358401		95.61	-0.0427638		95.61	-0.0431415		95.61	-0.0299933
95.8				-0.049106		95.8	-0.0446034		95.8	-0.0560259		95.8	-0.0395021		95.8	-0.0476607		95.8	-0.0433225		95.8	-0.0303082
96				-0.0490575		96	-0.0474696		96	-0.0494402		96	-0.0451207		96	-0.0492839		96	-0.0466604		96	-0.0261086
96.2				-0.0448922		96.2	-0.0421249		96.2	-0.0470925		96.2	-0.0344133		96.2	-0.047109		96.2	-0.0370406		96.2	-0.0281941
96.39				-0.0412602		96.39	-0.0395691		96.39	-0.0522649		96.39	-0.0366334		96.39	-0.0468765		96.39	-0.0423967		96.39	-0.0295824
96.61				-0.0450822		96.61	-0.0451107		96.61	-0.049832		96.61	-0.0425422		96.61	-0.0461215		96.61	-0.0394467		96.61	-0.026691
96.81				-0.0414285		96.81	-0.0404566		96.81	-0.0451202		96.81	-0.0387045		96.81	-0.0475249		96.81	-0.0438623		96.81	-0.0286631
97				-0.047406		97	-0.0415221		97	-0.0500856		97	-0.0346763		97	-0.0469223		97	-0.0402922		97	-0.0288506
97.2				-0.0532825		97.2	-0.0498144		97.2	-0.0510126		97.2	-0.0480292		97.2	-0.0501016		97.2	-0.0446954		97.2	-0.0292463
97.41				-0.0451495		97.41	-0.0412793		97.41	-0.047403		97.41	-0.0355052		97.41	-0.0409733		97.41	-0.0389503		97.41	-0.0280812
97.61				-0.0450301		97.61	-0.0470474		97.61	-0.0514734		97.61	-0.0391185		97.61	-0.0463192		97.61	-0.0377065		97.61	-0.0287786
97.81				-0.0484844		97.81	-0.041455		97.81	-0.0459622		97.81	-0.0425327		97.81	-0.045681		97.81	-0.0420505		97.81	-0.0258402
98.01				-0.0414675		98.01	-0.0422054		98.01	-0.0500487		98.01	-0.0381686		98.01	-0.0451363		98.01	-0.038067		98.01	-0.0293164
98.2				-0.0408499		98.2	-0.0446958		98.2	-0.0594937		98.2	-0.0372753		98.2	-0.0483984		98.2	-0.0373844		98.2	-0.0301182
98.4				-0.0532621		98.4	-0.0459947		98.4	-0.0475784		98.4	-0.0466501		98.4	-0.0529687		98.4	-0.0404902		98.4	-0.0266257
98.61				-0.0424884		98.61	-0.03972		98.61	-0.0430952		98.61	-0.0347642		98.61	-0.039693		98.61	-0.0391191		98.61	-0.0299649
98.81				-0.0500201		98.81	-0.0417033		98.81	-0.0557093		98.81	-0.0408756		98.81	-0.0495384		98.81	-0.0403782		98.81	-0.0301634
99.01				-0.0511101		99.01	-0.0519522		99.01	-0.0487719		99.01	-0.0476458		99.01	-0.0519523		99.01	-0.0408075		99.01	-0.0233421
99.22				-0.0429286		99.22	-0.0364606		99.22	-0.0510382		99.22	-0.0353873		99.22	-0.0468922		99.22	-0.0417969		99.22	-0.0258847
99.4				-0.0462456		99.4	-0.0395413		99.4	-0.0519384		99.4	-0.0362684		99.4	-0.0430943		99.4	-0.0389962		99.4	-0.0304152
99.61				-0.0531558		99.61	-0.0524365		99.61	-0.0543827		99.61	-0.0460435		99.61	-0.0497238		99.61	-0.0425449		99.61	-0.0307417
99.79				-0.0540284		99.79	-0.0507417		99.79	-0.0526247		99.79	-0.0470487		99.79	-0.0540584		99.79	-0.0419506		99.79	-0.0297231
100.01				-0.0515606		100.01	-0.043044		100.01	-0.0499225		100.01	-0.0395065		100.01	-0.0454859		100.01	-0.0418314		100.01	-0.0292311
100.21				-0.0526148		100.21	-0.0491935		100.21	-0.0494663		100.21	-0.0467364		100.21	-0.0480634		100.21	-0.040986		100.21	-0.0252022
100.4				-0.0482865		100.4	-0.0492633		100.4	-0.0495062		100.4	-0.046782		100.4	-0.0490796		100.4	-0.0420796		100.4	-0.0271114
100.6				-0.0409345		100.6	-0.0423905		100.6	-0.0511023		100.6	-0.0363467		100.6	-0.0448522		100.6	-0.0397434		100.6	-0.0269589
100.79				-0.0482478		100.79	-0.0416177		100.79	-0.0485611		100.79	-0.0390162		100.79	-0.0480353		100.79	-0.0411545		100.79	-0.028442
100.99				-0.0533805		100.99	-0.0459834		100.99	-0.0484104		100.99	-0.0479128		100.99	-0.0508738		100.99	-0.0421252		100.99	-0.0311401
101.21				-0.0436888		101.21	-0.044174		101.21	-0.05442		101.21	-0.041751		101.21	-0.044065		101.21	-0.0414804		101.21	-0.0271159
101.4				-0.051682		101.4	-0.0461331		101.4	-0.0504911		101.4	-0.0364806		101.4	-0.0483927		101.4	-0.0472806		101.4	-0.0292901
101.6				-0.0516921		101.6	-0.0450005		101.6	-0.046006		101.6	-0.0442843		101.6	-0.0490256		101.6	-0.0456046		101.6	-0.0301488
101.81				-0.0440915		101.81	-0.0466759		101.81	-0.0471381		101.81	-0.0400359		101.81	-0.0460714		101.81	-0.0394963		101.81	-0.029581
101.99				-0.0427811		101.99	-0.044258		101.99	-0.0502416		101.99	-0.0383404		101.99	-0.047971		101.99	-0.0413504		101.99	-0.0297273
102.21				-0.0470635		102.21	-0.0441637		102.21	-0.0443072		102.21	-0.043937		102.21	-0.0477503		102.21	-0.0451387		102.21	-0.0278119
102.41				-0.0465627		102.41	-0.0431776		102.41	-0.046134		102.41	-0.038565		102.41	-0.0485225		102.41	-0.0395167		102.41	-0.0288542
102.6				-0.0495936		102.6	-0.0434518		102.6	-0.047473		102.6	-0.0373263		102.6	-0.0478522		102.6	-0.0395115		102.6	-0.0284705
102.8				-0.0541292		102.8	-0.0497502		102.8	-0.0474541		102.8	-0.0488404		102.8	-0.050836		102.8	-0.0411992		102.8	-0.0294366
103.01				-0.0457267		103.01	-0.0418186		103.01	-0.0461642		103.01	-0.0419445		103.01	-0.0481368		103.01	-0.0418813		103.01	-0.0309032
103.21				-0.048803		103.21	-0.0433834		103.21	-0.0460648		103.21	-0.0404711		103.21	-0.0486856		103.21	-0.0433265		103.21	-0.0313835
103.41				-0.0503088		103.41	-0.0461564		103.41	-0.0453245		103.41	-0.0428772		103.41	-0.0469574		103.41	-0.0439178		103.41	-0.0293905
103.61				-0.0411726		103.61	-0.0397999		103.61	-0.0446382		103.61	-0.040396		103.61	-0.0468576		103.61	-0.0425755		103.61	-0.0300422
103.8				-0.0458996		103.8	-0.0449133		103.8	-0.0527893		103.8	-0.0389973		103.8	-0.0455057		103.8	-0.0427032		103.8	-0.0295296
104				-0.0506974		104	-0.0476201		104	-0.0520065		104	-0.0472584		104	-0.05155		104	-0.0465713		104	-0.0306008
104.21				-0.0450863		104.21	-0.0449504		104.21	-0.0428395		104.21	-0.042475		104.21	-0.0456228		104.21	-0.0365616		104.21	-0.0266614
104.41				-0.0474301		104.41	-0.0490443		104.41	-0.0542387		104.41	-0.0407298		104.41	-0.0475985		104.41	-0.0429953		104.41	-0.02847
104.61				-0.051625		104.61	-0.04674		104.61	-0.0516155		104.61	-0.0509263		104.61	-0.0534225		104.61	-0.0449261		104.61	-0.0271948
104.8				-0.0488958		104.8	-0.0472419		104.8	-0.0509748		104.8	-0.0452674		104.8	-0.0485029		104.8	-0.0427323		104.8	-0.0282992
105				-0.0452775		105	-0.044015		105	-0.0490024		105	-0.0423837		105	-0.0518236		105	-0.0386155		105	-0.0300125
105.21				-0.0544983		105.21	-0.0503323		105.21	-0.0511466		105.21	-0.0449785		105.21	-0.0508829		105.21	-0.0460273		105.21	-0.0308105
105.41				-0.0482675		105.41	-0.0434093		105.41	-0.0475491		105.41	-0.0412455		105.41	-0.0465088		105.41	-0.0363773		105.41	-0.0284695
105.61				-0.0460314		105.61	-0.0432328		105.61	-0.0491025		105.61	-0.037281		105.61	-0.0454801		105.61	-0.0390869		105.61	-0.02985
105.81				-0.0529755		105.81	-0.050555		105.81	-0.0458391		105.81	-0.0440622		105.81	-0.0492646		105.81	-0.0443314		105.81	-0.0319279
106				-0.0547847		106	-0.0474533		106	-0.0456316		106	-0.0477752		106	-0.0474055		106	-0.0433006		106	-0.029701
106.2				-0.0464167		106.2	-0.0378813		106.2	-0.0456365		106.2	-0.0409091		106.2	-0.0437756		106.2	-0.039711		106.2	-0.0283508
106.41				-0.0509747		106.41	-0.0456366		106.41	-0.0479969		106.41	-0.0450039		106.41	-0.0539249		106.41	-0.0411796		106.41	-0.029977
106.59				-0.0537787		106.59	-0.0479413		106.59	-0.04523		106.59	-0.0438126		106.59	-0.0447042		106.59	-0.0423631		106.59	-0.0261919
106.81				-0.0479443		106.81	-0.0464394		106.81	-0.0512527		106.81	-0.0405039		106.81	-0.044551		106.81	-0.0380338		106.81	-0.0305157
107				-0.0472281		107	-0.045157		107	-0.0532428		107	-0.0443265		107	-0.0467676		107	-0.0421832		107	-0.0282543
107.19				-0.048608		107.19	-0.0470439		107.19	-0.0520474		107.19	-0.0407128		107.19	-0.0522743		107.19	-0.0422015		107.19	-0.0316162
107.41				-0.0457004		107.41	-0.0389843		107.41	-0.0507222		107.41	-0.0361556		107.41	-0.0470381		107.41	-0.037338		107.41	-0.0287079
107.61				-0.0504867		107.61	-0.0489974		107.61	-0.0510496		107.61	-0.0461543		107.61	-0.0481216		107.61	-0.0473142		107.61	-0.0301451
107.81				-0.0552005		107.81	-0.0469447		107.81	-0.0509921		107.81	-0.0430808		107.81	-0.0501014		107.81	-0.0451487		107.81	-0.0250109
108.01				-0.0429283		108.01	-0.0404482		108.01	-0.049025		108.01	-0.0351327		108.01	-0.0461471		108.01	-0.0406146		108.01	-0.0271966
108.2				-0.0465287		108.2	-0.0420298		108.2	-0.0495905		108.2	-0.0397957		108.2	-0.0432549		108.2	-0.0419079		108.2	-0.0271277
108.4				-0.0519021		108.4	-0.0486509		108.4	-0.0551787		108.4	-0.046764		108.4	-0.0484145		108.4	-0.0440351		108.4	-0.0253265
108.61				-0.0466028		108.61	-0.0436076		108.61	-0.0474233		108.61	-0.0383854		108.61	-0.044376		108.61	-0.0409454		108.61	-0.0303573
108.81				-0.0480165		108.81	-0.0489432		108.81	-0.0546194		108.81	-0.0435773		108.81	-0.0522035		108.81	-0.0466715		108.81	-0.0277507
109.01				-0.0516209		109.01	-0.0452088		109.01	-0.0474025		109.01	-0.04407		109.01	-0.0522849		109.01	-0.0428134		109.01	-0.029956
109.2				-0.0509459		109.2	-0.0451078		109.2	-0.0501151		109.2	-0.0451809		109.2	-0.0490783		109.2	-0.0419285		109.2	-0.0283548
109.39				-0.0442651		109.39	-0.0408687		109.39	-0.0458588		109.39	-0.0391023		109.39	-0.044007		109.39	-0.0415077		109.39	-0.0336056
109.61				-0.0538396		109.61	-0.050128		109.61	-0.0516872		109.61	-0.0507469		109.61	-0.0533264		109.61	-0.0407979		109.61	-0.021681
109.81				-0.043972		109.81	-0.0411869		109.81	-0.0464293		109.81	-0.0431861		109.81	-0.0492681		109.81	-0.0389943		109.81	-0.0275256
110.01				-0.049379		110.01	-0.0460442		110.01	-0.0558095		110.01	-0.0427891		110.01	-0.0507301		110.01	-0.0415919		110.01	-0.0269247
110.21				-0.0540004		110.21	-0.0496092		110.21	-0.0532212		110.21	-0.0476131		110.21	-0.0536766		110.21	-0.0360214		110.21	-0.0278536
110.4				-0.0478553		110.4	-0.0449471		110.4	-0.0446307		110.4	-0.0451404		110.4	-0.0490164		110.4	-0.0405726		110.4	-0.026417
110.6				-0.0442981		110.6	-0.0419032		110.6	-0.0487649		110.6	-0.0361272		110.6	-0.0512024		110.6	-0.0383956		110.6	-0.0299555
110.81				-0.0546911		110.81	-0.0506876		110.81	-0.0540248		110.81	-0.0506907		110.81	-0.0505763		110.81	-0.0458964		110.81	-0.028169
111.01				-0.0461936		111.01	-0.0449221		111.01	-0.0485036		111.01	-0.041457		111.01	-0.0479451		111.01	-0.0394097		111.01	-0.0278138
111.21				-0.0470014		111.21	-0.0426888		111.21	-0.0521534		111.21	-0.040991		111.21	-0.0502159		111.21	-0.0450048		111.21	-0.0285495
111.4				-0.0549302		111.4	-0.0467035		111.4	-0.0569433		111.4	-0.0456364		111.4	-0.0520977		111.4	-0.041513		111.4	-0.0302097
111.6				-0.0549515		111.6	-0.0516539		111.6	-0.0518901		111.6	-0.0440272		111.6	-0.0484577		111.6	-0.0463281		111.6	-0.0282658
111.8				-0.0437372		111.8	-0.0442136		111.8	-0.0509552		111.8	-0.0395424		111.8	-0.0452147		111.8	-0.0389156		111.8	-0.0291789
112.01				-0.0555529		112.01	-0.0524954		112.01	-0.0523012		112.01	-0.0424265		112.01	-0.0535159		112.01	-0.0455834		112.01	-0.0282795
112.21				-0.0507955		112.21	-0.0470852		112.21	-0.0509337		112.21	-0.0412971		112.21	-0.0474076		112.21	-0.0429923		112.21	-0.028893
112.41				-0.0490386		112.41	-0.0457536		112.41	-0.0568472		112.41	-0.0423643		112.41	-0.0463281		112.41	-0.0426809		112.41	-0.0286288
112.6				-0.0522664		112.6	-0.0497333		112.6	-0.0515663		112.6	-0.0408839		112.6	-0.0499387		112.6	-0.0435139		112.6	-0.0312338
112.8				-0.0527164		112.8	-0.0502887		112.8	-0.0494552		112.8	-0.0525313		112.8	-0.0544278		112.8	-0.0435669		112.8	-0.0283803
113.01				-0.0453373		113.01	-0.043334		113.01	-0.0496177		113.01	-0.0402599		113.01	-0.0473181		113.01	-0.0367593		113.01	-0.0305
113.21				-0.0526141		113.21	-0.0489653		113.21	-0.0482171		113.21	-0.0480168		113.21	-0.0525218		113.21	-0.0388654		113.21	-0.0275489
113.41				-0.0515211		113.41	-0.0432856		113.41	-0.0456681		113.41	-0.0464688		113.41	-0.0482904		113.41	-0.042234		113.41	-0.0283085
113.61				-0.0465213		113.61	-0.0434028		113.61	-0.0501345		113.61	-0.0374225		113.61	-0.0498493		113.61	-0.0417962		113.61	-0.0302016
113.8				-0.0502645		113.8	-0.043382		113.8	-0.0538255		113.8	-0.0425334		113.8	-0.0509008		113.8	-0.0483108		113.8	-0.028295
113.99				-0.0523403		113.99	-0.0538208		113.99	-0.0544219		113.99	-0.0460224		113.99	-0.0509638		113.99	-0.0423664		113.99	-0.0290306
114.21				-0.0474859		114.21	-0.0434479		114.21	-0.0447295		114.21	-0.0416056		114.21	-0.0514584		114.21	-0.0404013		114.21	-0.0300362
114.39				-0.0451187		114.39	-0.040743		114.39	-0.0486859		114.39	-0.0368867		114.39	-0.0524611		114.39	-0.0443147		114.39	-0.030871
114.6				-0.0502085		114.6	-0.0495299		114.6	-0.0524589		114.6	-0.0494465		114.6	-0.054619		114.6	-0.0448049		114.6	-0.0275545
114.82				-0.0499681		114.82	-0.0460974		114.82	-0.0519168		114.82	-0.0431537		114.82	-0.045043		114.82	-0.0439532		114.82	-0.0303203
114.99				-0.0475636		114.99	-0.0459833		114.99	-0.0482511		114.99	-0.0413484		114.99	-0.0474575		114.99	-0.0448652		114.99	-0.0277616
115.19				-0.0503744		115.19	-0.0467939		115.19	-0.0500451		115.19	-0.0434035		115.19	-0.0494897		115.19	-0.0453648		115.19	-0.0268534
115.41				-0.0453918		115.41	-0.0425451		115.41	-0.0447741		115.41	-0.0434415		115.41	-0.0461006		115.41	-0.0464855		115.41	-0.0315307
115.6				-0.0446409		115.6	-0.0433869		115.6	-0.0476957		115.6	-0.0420074		115.6	-0.046187		115.6	-0.0408578		115.6	-0.0313175
115.81				-0.0536745		115.81	-0.0496022		115.81	-0.047709		115.81	-0.0498927		115.81	-0.0491875		115.81	-0.0466814		115.81	-0.0290845
116				-0.0507418		116	-0.0469916		116	-0.045496		116	-0.0454804		116	-0.0529187		116	-0.0401866		116	-0.0351986
116.2				-0.0432124		116.2	-0.0478266		116.2	-0.0507061		116.2	-0.0427464		116.2	-0.0471321		116.2	-0.043212		116.2	-0.0294661
116.41				-0.0544491		116.41	-0.0512447		116.41	-0.0546842		116.41	-0.0497631		116.41	-0.046068		116.41	-0.0464717		116.41	-0.028703
116.59				-0.0534839		116.59	-0.0484067		116.59	-0.0503895		116.59	-0.0506424		116.59	-0.0526053		116.59	-0.0440685		116.59	-0.031607
116.81				-0.0489894		116.81	-0.0457874		116.81	-0.0515299		116.81	-0.0418553		116.81	-0.0481828		116.81	-0.0456631		116.81	-0.0304242
117.02				-0.0528113		117.02	-0.0480151		117.02	-0.0467049		117.02	-0.0463781		117.02	-0.0496633		117.02	-0.0437675		117.02	-0.0262174
117.2				-0.0536169		117.2	-0.0497535		117.2	-0.05148		117.2	-0.0474133		117.2	-0.0503528		117.2	-0.0449497		117.2	-0.0266
117.41				-0.0442642		117.41	-0.0427753		117.41	-0.045738		117.41	-0.0399041		117.41	-0.0451357		117.41	-0.0415647		117.41	-0.0317861
117.61				-0.0588547		117.61	-0.0482265		117.61	-0.0541626		117.61	-0.0513981		117.61	-0.0545329		117.61	-0.0433497		117.61	-0.0287597
117.81				-0.0523537		117.81	-0.0487861		117.81	-0.0451784		117.81	-0.0433354		117.81	-0.0497049		117.81	-0.0454751		117.81	-0.0302916
118.01				-0.0451068		118.01	-0.0446104		118.01	-0.0558178		118.01	-0.0392876		118.01	-0.0441475		118.01	-0.0434731		118.01	-0.0303228
118.2				-0.0511968		118.2	-0.0428143		118.2	-0.0526209		118.2	-0.046796		118.2	-0.0444533		118.2	-0.038732		118.2	-0.0264069
118.4				-0.0566347		118.4	-0.0482886		118.4	-0.0502517		118.4	-0.0472498		118.4	-0.0515658		118.4	-0.0408275		118.4	-0.0271862
118.61				-0.0472664		118.61	-0.0461001		118.61	-0.0490704		118.61	-0.0415123		118.61	-0.0496142		118.61	-0.0393792		118.61	-0.0260151
118.81				-0.0495846		118.81	-0.0489946		118.81	-0.0523665		118.81	-0.0456784		118.81	-0.0446662		118.81	-0.0467762		118.81	-0.0296142
119.01				-0.0509391		119.01	-0.0461635		119.01	-0.0445162		119.01	-0.0460168		119.01	-0.0508497		119.01	-0.0381429		119.01	-0.0307511
119.2				-0.0499633		119.2	-0.0447113		119.2	-0.0455998		119.2	-0.0455585		119.2	-0.0477677		119.2	-0.0431787		119.2	-0.0294216
119.4				-0.0475696		119.4	-0.0428357		119.4	-0.0524345		119.4	-0.0422483		119.4	-0.0487257		119.4	-0.0415762		119.4	-0.0287502
119.6				-0.0598367		119.6	-0.0514325		119.6	-0.0522355		119.6	-0.0461058		119.6	-0.0521564		119.6	-0.0440652		119.6	-0.029535
119.81				-0.0467395		119.81	-0.0440062		119.81	-0.0491733		119.81	-0.0441564		119.81	-0.0481635		119.81	-0.0433947		119.81	-0.0282116
120.01				-0.0508626		120.01	-0.0457356		120.01	-0.0537311		120.01	-0.0379187		120.01	-0.0469763		120.01	-0.0441836		120.01	-0.0288877
120.2				-0.053954		120.2	-0.0492073		120.2	-0.0537474		120.2	-0.0478831		120.2	-0.0485671		120.2	-0.0425692		120.2	-0.0309465
120.4				-0.0481252		120.4	-0.049931		120.4	-0.0492861		120.4	-0.047667		120.4	-0.0475068		120.4	-0.0413506		120.4	-0.0292277
120.6				-0.0451311		120.6	-0.0444629		120.6	-0.053586		120.6	-0.0438965		120.6	-0.0497602		120.6	-0.0413793		120.6	-0.0311318
120.79				-0.0495525		120.79	-0.0428213		120.79	-0.0513243		120.79	-0.0432361		120.79	-0.0500366		120.79	-0.0441489		120.79	-0.0269287
121.01				-0.0453484		121.01	-0.0483503		121.01	-0.049604		121.01	-0.0397624		121.01	-0.0500626		121.01	-0.0383481		121.01	-0.0286651
121.2				-0.0450454		121.2	-0.0446498		121.2	-0.0511396		121.2	-0.0436833		121.2	-0.0443656		121.2	-0.0406329		121.2	-0.0288564
121.41				-0.0563525		121.41	-0.0531335		121.41	-0.0543785		121.41	-0.0503347		121.41	-0.051788		121.41	-0.0415369		121.41	-0.0256327
121.6				-0.0550189		121.6	-0.0527681		121.6	-0.045919		121.6	-0.0492048		121.6	-0.0528611		121.6	-0.0421671		121.6	-0.0288476
121.8				-0.0439901		121.8	-0.0427969		121.8	-0.0520777		121.8	-0.0378502		121.8	-0.048845		121.8	-0.0450553		121.8	-0.0307249
122.01				-0.0542211		122.01	-0.0530134		122.01	-0.0568654		122.01	-0.0487964		122.01	-0.0476273		122.01	-0.0448245		122.01	-0.0275902
122.21				-0.048226		122.21	-0.048621		122.21	-0.0473132		122.21	-0.0442284		122.21	-0.0490319		122.21	-0.0447725		122.21	-0.0275257
122.4				-0.0454941		122.4	-0.0400244		122.4	-0.0475046		122.4	-0.041354		122.4	-0.0499678		122.4	-0.0412084		122.4	-0.0270523
122.6				-0.0517741		122.6	-0.0497549		122.6	-0.0569415		122.6	-0.0475116		122.6	-0.0547925		122.6	-0.0448946		122.6	-0.0282022
122.8				-0.0543455		122.8	-0.0520224		122.8	-0.0537911		122.8	-0.0514861		122.8	-0.0539313		122.8	-0.0464054		122.8	-0.0299575
123.01				-0.0473522		123.01	-0.0409149		123.01	-0.0496029		123.01	-0.038564		123.01	-0.0506553		123.01	-0.0379775		123.01	-0.0278546
123.21				-0.0533773		123.21	-0.0481972		123.21	-0.0538672		123.21	-0.0466661		123.21	-0.0556583		123.21	-0.043555		123.21	-0.0257002
123.41				-0.0488407		123.41	-0.0468441		123.41	-0.0477272		123.41	-0.0476842		123.41	-0.0479898		123.41	-0.0447215		123.41	-0.0249198
123.61				-0.0484822		123.61	-0.0469674		123.61	-0.0552875		123.61	-0.0401971		123.61	-0.048648		123.61	-0.044481		123.61	-0.0314573
123.8				-0.0510544		123.8	-0.0484288		123.8	-0.0534671		123.8	-0.0451993		123.8	-0.0519448		123.8	-0.043919		123.8	-0.0274203
124				-0.0532353		124	-0.0468439		124	-0.0458808		124	-0.0475278		124	-0.0557592		124	-0.0418602		124	-0.028956
124.21				-0.0451842		124.21	-0.0436448		124.21	-0.0465665		124.21	-0.0428683		124.21	-0.0452677		124.21	-0.0404214		124.21	-0.0291791
124.41				-0.0532721		124.41	-0.0551193		124.41	-0.0613883		124.41	-0.0485232		124.41	-0.0527932		124.41	-0.0435265		124.41	-0.0316477
124.61				-0.0523933		124.61	-0.0508175		124.61	-0.047169		124.61	-0.0468312		124.61	-0.05238		124.61	-0.0445353		124.61	-0.0314153
124.82				-0.0450289		124.82	-0.0443438		124.82	-0.0481335		124.82	-0.0424246		124.82	-0.0480401		124.82	-0.0421451		124.82	-0.0301147
125				-0.0523979		125	-0.051367		125	-0.0549828		125	-0.0430394		125	-0.0490826		125	-0.0466048		125	-0.0307623
125.21				-0.0542089		125.21	-0.0501591		125.21	-0.0507085		125.21	-0.0454198		125.21	-0.0519547		125.21	-0.0462799		125.21	-0.0309031
125.41				-0.0520553		125.41	-0.0478167		125.41	-0.0472637		125.41	-0.0453019		125.41	-0.0509008		125.41	-0.040197		125.41	-0.0312594
125.61				-0.0541612		125.61	-0.0487259		125.61	-0.0495157		125.61	-0.0479414		125.61	-0.053403		125.61	-0.0464651		125.61	-0.03261
125.81				-0.0568218		125.81	-0.0520559		125.81	-0.045971		125.81	-0.0454562		125.81	-0.0481001		125.81	-0.0429125		125.81	-0.0273834
126				-0.0514729		126	-0.0503491		126	-0.0460019		126	-0.0513755		126	-0.0505288		126	-0.0491119		126	-0.0253267
126.2				-0.0499573		126.2	-0.0457866		126.2	-0.0455026		126.2	-0.0427457		126.2	-0.0516175		126.2	-0.04421		126.2	-0.0328721
126.39				-0.0477759		126.39	-0.0494094		126.39	-0.0513664		126.39	-0.0489717		126.39	-0.0490845		126.39	-0.0440449		126.39	-0.0312514
126.61				-0.0525933		126.61	-0.0465319		126.61	-0.0474141		126.61	-0.0468184		126.61	-0.0506605		126.61	-0.0424878		126.61	-0.0304628
126.81				-0.0541751		126.81	-0.049435		126.81	-0.0545927		126.81	-0.0429846		126.81	-0.0496874		126.81	-0.0461082		126.81	-0.0325244
127				-0.0544926		127	-0.0490691		127	-0.0477853		127	-0.0520872		127	-0.0522441		127	-0.0448872		127	-0.0257753
127.2				-0.0520106		127.2	-0.051507		127.2	-0.0444321		127.2	-0.0471576		127.2	-0.0502894		127.2	-0.0457891		127.2	-0.0277979
127.4				-0.0488604		127.4	-0.04358		127.4	-0.0512417		127.4	-0.0401002		127.4	-0.0503269		127.4	-0.0437377		127.4	-0.028879
127.59				-0.0516555		127.59	-0.0497739		127.59	-0.0528513		127.59	-0.0447137		127.59	-0.0496656		127.59	-0.0460393		127.59	-0.0290016
127.81				-0.0497957		127.81	-0.051756		127.81	-0.0483436		127.81	-0.0442936		127.81	-0.0547776		127.81	-0.0429168		127.81	-0.0290286
128.01				-0.0499545		128.01	-0.0445718		128.01	-0.0491494		128.01	-0.0431925		128.01	-0.0468824		128.01	-0.0430741		128.01	-0.0305671
128.2				-0.0495632		128.2	-0.0485721		128.2	-0.051831		128.2	-0.0467596		128.2	-0.0498698		128.2	-0.0466134		128.2	-0.0264109
128.4				-0.0564264		128.4	-0.0510712		128.4	-0.0526721		128.4	-0.0495469		128.4	-0.0544859		128.4	-0.0478848		128.4	-0.032185
128.61				-0.0459467		128.61	-0.0454565		128.61	-0.0461232		128.61	-0.0430768		128.61	-0.0500765		128.61	-0.0427399		128.61	-0.0297048
128.81				-0.0593097		128.81	-0.0508967		128.81	-0.0514482		128.81	-0.0469388		128.81	-0.0552168		128.81	-0.0428621		128.81	-0.0310788
129.01				-0.0530045		129.01	-0.0523134		129.01	-0.0488253		129.01	-0.0479097		129.01	-0.0517566		129.01	-0.0446945		129.01	-0.026504
129.21				-0.0500838		129.21	-0.0490384		129.21	-0.0515801		129.21	-0.0410626		129.21	-0.0502381		129.21	-0.0420666		129.21	-0.0323331
129.4				-0.0509722		129.4	-0.0518314		129.4	-0.0524868		129.4	-0.045467		129.4	-0.0511007		129.4	-0.0461385		129.4	-0.0331736
129.6				-0.0553879		129.6	-0.0521548		129.6	-0.0502971		129.6	-0.0510991		129.6	-0.0531932		129.6	-0.0483788		129.6	-0.0310568
129.81				-0.0466569		129.81	-0.0461896		129.81	-0.0473097		129.81	-0.0368242		129.81	-0.0507214		129.81	-0.0401494		129.81	-0.0324769
130.01				-0.0557062		130.01	-0.0531561		130.01	-0.0544137		130.01	-0.044655		130.01	-0.0515556		130.01	-0.0462813		130.01	-0.0283843
130.21				-0.0553606		130.21	-0.0509		130.21	-0.0500462		130.21	-0.0490868		130.21	-0.0535685		130.21	-0.0435866		130.21	-0.0300341
130.4				-0.0512661		130.4	-0.0456172		130.4	-0.0486956		130.4	-0.0475033		130.4	-0.0485701		130.4	-0.0451041		130.4	-0.0317293
130.6				-0.048236		130.6	-0.0464137		130.6	-0.0546809		130.6	-0.0394521		130.6	-0.0490627		130.6	-0.0410454		130.6	-0.0313773
130.81				-0.0561686		130.81	-0.0560672		130.81	-0.057651		130.81	-0.0526529		130.81	-0.0520611		130.81	-0.0467702		130.81	-0.0299451
131.01				-0.0522977		131.01	-0.0449406		131.01	-0.048256		131.01	-0.0425157		131.01	-0.0458978		131.01	-0.0425854		131.01	-0.0283859
131.21				-0.0552168		131.21	-0.0488645		131.21	-0.0529642		131.21	-0.0408896		131.21	-0.0494318		131.21	-0.0474076		131.21	-0.0324405
131.41				-0.0532661		131.41	-0.0548378		131.41	-0.0487081		131.41	-0.0455478		131.41	-0.0547445		131.41	-0.0489807		131.41	-0.0297116
131.6				-0.0492179		131.6	-0.0503908		131.6	-0.0557858		131.6	-0.0488327		131.6	-0.0502155		131.6	-0.0450077		131.6	-0.0270817
131.8				-0.0482203		131.8	-0.047767		131.8	-0.053961		131.8	-0.0391956		131.8	-0.0487522		131.8	-0.0438149		131.8	-0.0286672
132.01				-0.0564545		132.01	-0.0507794		132.01	-0.0544194		132.01	-0.0509762		132.01	-0.0527374		132.01	-0.0452954		132.01	-0.0309372
132.21				-0.0464967		132.21	-0.0489267		132.21	-0.0503247		132.21	-0.0440209		132.21	-0.0489091		132.21	-0.0402708		132.21	-0.0320652
132.41				-0.048945		132.41	-0.0515983		132.41	-0.063339		132.41	-0.0438753		132.41	-0.0554758		132.41	-0.0411268		132.41	-0.0342518
132.62				-0.0551748		132.62	-0.0510091		132.62	-0.0526881		132.62	-0.0477011		132.62	-0.058325		132.62	-0.0465379		132.62	-0.0299265
132.8				-0.0545831		132.8	-0.0491546		132.8	-0.0489963		132.8	-0.0467551		132.8	-0.0546152		132.8	-0.0461562		132.8	-0.0300104
133.01				-0.0462904		133.01	-0.045939		133.01	-0.0566658		133.01	-0.0417312		133.01	-0.0482712		133.01	-0.0430882		133.01	-0.0287256
133.19				-0.0484915		133.19	-0.0485933		133.19	-0.0602515		133.19	-0.0419739		133.19	-0.0477357		133.19	-0.041209		133.19	-0.0284555
133.41				-0.0517643		133.41	-0.050306		133.41	-0.0546859		133.41	-0.0472842		133.41	-0.0502822		133.41	-0.0479625		133.41	-0.0300125
133.61				-0.0556178		133.61	-0.0468855		133.61	-0.0566934		133.61	-0.0402964		133.61	-0.0530531		133.61	-0.0420303		133.61	-0.0286074
133.8				-0.0534383		133.8	-0.0514663		133.8	-0.0579623		133.8	-0.049452		133.8	-0.0543299		133.8	-0.0447893		133.8	-0.032459
134				-0.0530803		134	-0.0481747		134	-0.0524115		134	-0.0512812		134	-0.0557784		134	-0.0437907		134	-0.0275787
134.21				-0.0434063		134.21	-0.0449181		134.21	-0.0515215		134.21	-0.0390755		134.21	-0.0508522		134.21	-0.0450738		134.21	-0.0317486
134.41				-0.0557194		134.41	-0.0520204		134.41	-0.056657		134.41	-0.0487803		134.41	-0.0520618		134.41	-0.0449793		134.41	-0.0296412
134.61				-0.0532671		134.61	-0.0488772		134.61	-0.0510793		134.61	-0.051179		134.61	-0.0528446		134.61	-0.0420787		134.61	-0.0317247
134.81				-0.046678		134.81	-0.0464319		134.81	-0.0569404		134.81	-0.0426051		134.81	-0.0508774		134.81	-0.0444333		134.81	-0.0304187
135				-0.0501361		135	-0.0493039		135	-0.0584859		135	-0.0489293		135	-0.0568192		135	-0.0470737		135	-0.0301998
135.2				-0.0529765		135.2	-0.0535453		135.2	-0.0549856		135.2	-0.0529314		135.2	-0.056583		135.2	-0.0399961		135.2	-0.028529
135.41				-0.0441278		135.41	-0.0453259		135.41	-0.0521		135.41	-0.0402288		135.41	-0.0507309		135.41	-0.0413344		135.41	-0.0301917
135.61				-0.0565302		135.61	-0.0557679		135.61	-0.057397		135.61	-0.047863		135.61	-0.0569665		135.61	-0.0446141		135.61	-0.0315069
135.81				-0.0541934		135.81	-0.0513099		135.81	-0.0480788		135.81	-0.0506878		135.81	-0.0551461		135.81	-0.0454149		135.81	-0.027532
136				-0.0476399		136	-0.0464918		136	-0.0494626		136	-0.0467443		136	-0.0507146		136	-0.0473707		136	-0.0305586
136.2				-0.0536732		136.2	-0.050572		136.2	-0.0599225		136.2	-0.0412617		136.2	-0.0529009		136.2	-0.0456885		136.2	-0.0315524
136.41				-0.0587218		136.41	-0.0568936		136.41	-0.0526032		136.41	-0.0503512		136.41	-0.0547142		136.41	-0.0525975		136.41	-0.029869
136.61				-0.0494477		136.61	-0.0451065		136.61	-0.0479698		136.61	-0.0483419		136.61	-0.0517239		136.61	-0.044963		136.61	-0.0338661
136.81				-0.0550152		136.81	-0.0521749		136.81	-0.0522707		136.81	-0.0495228		136.81	-0.056015		136.81	-0.0506679		136.81	-0.0282804
137.01				-0.0603582		137.01	-0.0562383		137.01	-0.0514344		137.01	-0.048938		137.01	-0.0546154		137.01	-0.0493934		137.01	-0.0276224
137.2				-0.0552903		137.2	-0.05152		137.2	-0.0523434		137.2	-0.0503301		137.2	-0.0500577		137.2	-0.0437397		137.2	-0.0288754
137.4				-0.0547883		137.4	-0.0478983		137.4	-0.0520855		137.4	-0.046854		137.4	-0.055463		137.4	-0.0459821		137.4	-0.0279445
137.61				-0.0587786		137.61	-0.0528806		137.61	-0.0495029		137.61	-0.0466835		137.61	-0.0599391		137.61	-0.0503674		137.61	-0.0300926
137.81				-0.0507464		137.81	-0.048782		137.81	-0.0476431		137.81	-0.0465132		137.81	-0.0480266		137.81	-0.0429539		137.81	-0.0328673
138.01				-0.0542825		138.01	-0.0478652		138.01	-0.0561504		138.01	-0.0458869		138.01	-0.0500514		138.01	-0.0445489		138.01	-0.0306748
138.22				-0.0545722		138.22	-0.0559616		138.22	-0.0490053		138.22	-0.0520089		138.22	-0.057545		138.22	-0.0489116		138.22	-0.0317396
138.4				-0.0555525		138.4	-0.0557869		138.4	-0.0474216		138.4	-0.0473878		138.4	-0.0528375		138.4	-0.0493938		138.4	-0.031106
138.59				-0.0493091		138.59	-0.0505024		138.59	-0.0468485		138.59	-0.0456742		138.59	-0.0528384		138.59	-0.0456771		138.59	-0.0325522
138.81				-0.0556654		138.81	-0.0520277		138.81	-0.0504574		138.81	-0.0515716		138.81	-0.0544308		138.81	-0.0488095		138.81	-0.0285334
139.01				-0.051755		139.01	-0.0513536		139.01	-0.0496597		139.01	-0.0496451		139.01	-0.0504147		139.01	-0.0490807		139.01	-0.028576
139.2				-0.0489327		139.2	-0.0463672		139.2	-0.0461967		139.2	-0.0440281		139.2	-0.0484454		139.2	-0.0448966		139.2	-0.0286503
139.4				-0.0511205		139.4	-0.0493457		139.4	-0.057108		139.4	-0.0421047		139.4	-0.050693		139.4	-0.0456676		139.4	-0.0347303
139.6				-0.0557992		139.6	-0.0545474		139.6	-0.0552311		139.6	-0.0496708		139.6	-0.0492956		139.6	-0.0468323		139.6	-0.0308277
139.79				-0.0503502		139.79	-0.0448957		139.79	-0.0477038		139.79	-0.0507637		139.79	-0.0522471		139.79	-0.0465414		139.79	-0.0265239
140.01				-0.0532007		140.01	-0.0540685		140.01	-0.0498119		140.01	-0.0482961		140.01	-0.0537154		140.01	-0.0488694		140.01	-0.0329465
140.21				-0.0543094		140.21	-0.0489976		140.21	-0.0491805		140.21	-0.0477038		140.21	-0.0511552		140.21	-0.0510555		140.21	-0.0311891
140.41				-0.0498315		140.41	-0.0514401		140.41	-0.0498861		140.41	-0.046367		140.41	-0.0497076		140.41	-0.0433529		140.41	-0.031962
140.59				-0.049058		140.59	-0.0503586		140.59	-0.0536294		140.59	-0.0472296		140.59	-0.0518042		140.59	-0.0470473		140.59	-0.0334411
140.8				-0.0595365		140.8	-0.0502867		140.8	-0.051082		140.8	-0.0504137		140.8	-0.0538201		140.8	-0.0465008		140.8	-0.032412
141.01				-0.0457775		141.01	-0.0485672		141.01	-0.0512696		141.01	-0.0418853		141.01	-0.0531959		141.01	-0.0428591		141.01	-0.0333268
141.2				-0.0503714		141.2	-0.0515037		141.2	-0.058353		141.2	-0.0478469		141.2	-0.0503137		141.2	-0.0458871		141.2	-0.0342044
141.4				-0.0587408		141.4	-0.0544862		141.4	-0.0531154		141.4	-0.0498563		141.4	-0.0551302		141.4	-0.0445912		141.4	-0.0309032
141.6				-0.0538744		141.6	-0.0447876		141.6	-0.0439008		141.6	-0.0479247		141.6	-0.0550701		141.6	-0.0430195		141.6	-0.0353945
141.79				-0.0499932		141.79	-0.0521185		141.79	-0.0463858		141.79	-0.0428581		141.79	-0.050573		141.79	-0.0425335		141.79	-0.0296571
142.01				-0.0555708		142.01	-0.0544207		142.01	-0.0519497		142.01	-0.051717		142.01	-0.0543592		142.01	-0.0538307		142.01	-0.0283848
142.21				-0.0484672		142.21	-0.0483709		142.21	-0.0507696		142.21	-0.0469542		142.21	-0.0513135		142.21	-0.0460056		142.21	-0.0277363
142.41				-0.0520934		142.41	-0.0492357		142.41	-0.0547492		142.41	-0.0479495		142.41	-0.0505932		142.41	-0.0439268		142.41	-0.0313623
142.6				-0.0523762		142.6	-0.0519237		142.6	-0.0552554		142.6	-0.0474859		142.6	-0.053002		142.6	-0.046131		142.6	-0.0288763
142.8				-0.0513173		142.8	-0.0535545		142.8	-0.0558996		142.8	-0.0512845		142.8	-0.0525662		142.8	-0.0467566		142.8	-0.0320262
143				-0.0527677		143	-0.0478242		143	-0.0528323		143	-0.044541		143	-0.0491689		143	-0.0431693		143	-0.0308539
143.21				-0.0573364		143.21	-0.0528428		143.21	-0.0577432		143.21	-0.0495608		143.21	-0.057147		143.21	-0.0459593		143.21	-0.0324132
143.41				-0.0494906		143.41	-0.0474666		143.41	-0.0520337		143.41	-0.0446701		143.41	-0.0531706		143.41	-0.0415389		143.41	-0.032023
143.61				-0.0531192		143.61	-0.0501295		143.61	-0.0526696		143.61	-0.044599		143.61	-0.0520285		143.61	-0.0452726		143.61	-0.0317745
143.8				-0.0537561		143.8	-0.0508064		143.8	-0.0555856		143.8	-0.0423695		143.8	-0.0515907		143.8	-0.0450125		143.8	-0.0325356
144				-0.0572361		144	-0.046401		144	-0.0509575		144	-0.0498471		144	-0.0532414		144	-0.0455971		144	-0.0298624
144.21				-0.0504168		144.21	-0.0455059		144.21	-0.051822		144.21	-0.0414207		144.21	-0.0501794		144.21	-0.0439126		144.21	-0.0321108
144.41				-0.0579178		144.41	-0.054033		144.41	-0.0548621		144.41	-0.0545607		144.41	-0.0528		144.41	-0.0469825		144.41	-0.0288327
144.61				-0.0535108		144.61	-0.0444292		144.61	-0.049728		144.61	-0.0432497		144.61	-0.0505167		144.61	-0.0442463		144.61	-0.0305395
144.81				-0.0512656		144.81	-0.0496234		144.81	-0.0608529		144.81	-0.0382512		144.81	-0.0498925		144.81	-0.0422868		144.81	-0.0312099
144.99				-0.0491114		144.99	-0.050047		144.99	-0.0578704		144.99	-0.0420753		144.99	-0.0500786		144.99	-0.0423198		144.99	-0.0331914
145.2				-0.0561799		145.2	-0.0524289		145.2	-0.057974		145.2	-0.0552356		145.2	-0.0539581		145.2	-0.0454524		145.2	-0.0321776
145.41				-0.0504128		145.41	-0.0488961		145.41	-0.0480661		145.41	-0.0393508		145.41	-0.0501961		145.41	-0.0477569		145.41	-0.0308561
145.59				-0.0475219		145.59	-0.0433081		145.59	-0.0559074		145.59	-0.0433452		145.59	-0.0519109		145.59	-0.044396		145.59	-0.0293156
145.81				-0.0530014		145.81	-0.0550499		145.81	-0.0579002		145.81	-0.0451547		145.81	-0.0519164		145.81	-0.0433468		145.81	-0.0323008
146				-0.0465735		146	-0.0481577		146	-0.0528343		146	-0.0457856		146	-0.0498288		146	-0.0469976		146	-0.0339561
146.2				-0.051052		146.2	-0.0514757		146.2	-0.058231		146.2	-0.0458608		146.2	-0.0532156		146.2	-0.048115		146.2	-0.0334834
146.41				-0.0612603		146.41	-0.0538937		146.41	-0.0540071		146.41	-0.0543476		146.41	-0.0592918		146.41	-0.0492014		146.41	-0.0319448
146.61				-0.0496932		146.61	-0.0487485		146.61	-0.0541861		146.61	-0.0443593		146.61	-0.0513318		146.61	-0.0423166		146.61	-0.032043
146.8				-0.0466757		146.8	-0.0454963		146.8	-0.0566041		146.8	-0.0429841		146.8	-0.0534422		146.8	-0.043934		146.8	-0.0315531
147.01				-0.056503		147.01	-0.0498272		147.01	-0.0499066		147.01	-0.0494796		147.01	-0.0578381		147.01	-0.0481862		147.01	-0.0287037
147.2				-0.0526493		147.2	-0.0474561		147.2	-0.0508768		147.2	-0.0449476		147.2	-0.0554193		147.2	-0.0454596		147.2	-0.0275834
147.39				-0.0482233		147.39	-0.0501703		147.39	-0.0606594		147.39	-0.0425674		147.39	-0.0553107		147.39	-0.0442356		147.39	-0.0301487
147.61				-0.0608842		147.61	-0.0534218		147.61	-0.0543039		147.61	-0.0496883		147.61	-0.056527		147.61	-0.0493851		147.61	-0.0294908
147.81				-0.0462779		147.81	-0.045351		147.81	-0.0481239		147.81	-0.0434934		147.81	-0.050308		147.81	-0.0428471		147.81	-0.0285572
148.01				-0.0549447		148.01	-0.0498684		148.01	-0.0563258		148.01	-0.0442929		148.01	-0.0548029		148.01	-0.0519033		148.01	-0.0308197
148.21				-0.0594098		148.21	-0.0542949		148.21	-0.0517758		148.21	-0.0512418		148.21	-0.054482		148.21	-0.0478915		148.21	-0.0286267
148.4				-0.0540691		148.4	-0.0527778		148.4	-0.0512381		148.4	-0.0520466		148.4	-0.054489		148.4	-0.0437104		148.4	-0.0369197
148.6				-0.0516425		148.6	-0.0497682		148.6	-0.0495607		148.6	-0.0447546		148.6	-0.0540777		148.6	-0.044533		148.6	-0.0299288
148.81				-0.0587322		148.81	-0.0546063		148.81	-0.0515231		148.81	-0.0454349		148.81	-0.0566021		148.81	-0.0504257		148.81	-0.0307635
149.01				-0.0528096		149.01	-0.0506191		149.01	-0.05224		149.01	-0.0468053		149.01	-0.0510581		149.01	-0.0437084		149.01	-0.0322528
149.21				-0.0575562		149.21	-0.0518606		149.21	-0.0560975		149.21	-0.0428195		149.21	-0.0523784		149.21	-0.0506032		149.21	-0.0335953
149.4				-0.0582502		149.4	-0.0514903		149.4	-0.053824		149.4	-0.0469671		149.4	-0.0535307		149.4	-0.0466414		149.4	-0.035268
149.6				-0.0539611		149.6	-0.0502443		149.6	-0.0511361		149.6	-0.0493855		149.6	-0.0547261		149.6	-0.0479759		149.6	-0.0296195
149.81				-0.04935		149.81	-0.0482261		149.81	-0.0569971		149.81	-0.0503754		149.81	-0.0500879		149.81	-0.047927		149.81	-0.0339617
150.01				-0.0582625		150.01	-0.0520044		150.01	-0.0525699		150.01	-0.053356		150.01	-0.0559126		150.01	-0.049221		150.01	-0.0331373
150.21				-0.053304		150.21	-0.0502316		150.21	-0.0511761		150.21	-0.0474273		150.21	-0.0537238		150.21	-0.0441357		150.21	-0.0296741
150.41				-0.0532293		150.41	-0.0470311		150.41	-0.0528209		150.41	-0.0436912		150.41	-0.0521845		150.41	-0.0460569		150.41	-0.0350443
150.6				-0.0557933		150.6	-0.052202		150.6	-0.0569564		150.6	-0.0480873		150.6	-0.0531152		150.6	-0.0489606		150.6	-0.0330299
150.8				-0.0589233		150.8	-0.0554788		150.8	-0.0498565		150.8	-0.052699		150.8	-0.0562418		150.8	-0.0461564		150.8	-0.0303112
151.01				-0.0478719		151.01	-0.0488358		151.01	-0.0524894		151.01	-0.0453087		151.01	-0.0507939		151.01	-0.0467955		151.01	-0.0308681
151.21				-0.0566078		151.21	-0.0526836		151.21	-0.052678		151.21	-0.0480576		151.21	-0.0551187		151.21	-0.0500664		151.21	-0.0341043
151.41				-0.0544678		151.41	-0.0533752		151.41	-0.0545945		151.41	-0.0503451		151.41	-0.0513873		151.41	-0.0507065		151.41	-0.0322383
151.6				-0.0523751		151.6	-0.0503405		151.6	-0.0476408		151.6	-0.0472372		151.6	-0.0545955		151.6	-0.0469001		151.6	-0.0349512
151.8				-0.0553946		151.8	-0.0492636		151.8	-0.0575311		151.8	-0.0464077		151.8	-0.0543275		151.8	-0.0476495		151.8	-0.0322396
152.01				-0.0646733		152.01	-0.0541999		152.01	-0.0528686		152.01	-0.0568222		152.01	-0.0553556		152.01	-0.0516463		152.01	-0.0325049
152.21				-0.0493533		152.21	-0.0492611		152.21	-0.0525432		152.21	-0.0428393		152.21	-0.052605		152.21	-0.0448911		152.21	-0.0340715
152.4				-0.0483491		152.4	-0.0500946		152.4	-0.0544123		152.4	-0.0468112		152.4	-0.0491622		152.4	-0.0461888		152.4	-0.0328819
152.61				-0.0550057		152.61	-0.0502511		152.61	-0.0530287		152.61	-0.0501301		152.61	-0.0542246		152.61	-0.0505333		152.61	-0.0320489
152.79				-0.0627724		152.79	-0.0543408		152.79	-0.0509329		152.79	-0.0515652		152.79	-0.0547439		152.79	-0.0483341		152.79	-0.0341761
153				-0.0486519		153	-0.044568		153	-0.0567121		153	-0.0457643		153	-0.056245		153	-0.0442808		153	-0.0339485
153.21				-0.0604729		153.21	-0.0603219		153.21	-0.0580913		153.21	-0.0548666		153.21	-0.0565762		153.21	-0.0486603		153.21	-0.0302058
153.39				-0.0565133		153.39	-0.0548134		153.39	-0.0520595		153.39	-0.0534662		153.39	-0.0560936		153.39	-0.0506165		153.39	-0.0279515
153.61				-0.0534088		153.61	-0.0498049		153.61	-0.0548802		153.61	-0.0471077		153.61	-0.0506354		153.61	-0.0476448		153.61	-0.0331099
153.8				-0.0581708		153.8	-0.0532035		153.8	-0.059783		153.8	-0.0480386		153.8	-0.0550544		153.8	-0.0491627		153.8	-0.0305598
153.99				-0.057856		153.99	-0.0584628		153.99	-0.0583889		153.99	-0.0572058		153.99	-0.0593274		153.99	-0.0499839		153.99	-0.034819
154.21				-0.0501217		154.21	-0.0496538		154.21	-0.053407		154.21	-0.0407876		154.21	-0.0539807		154.21	-0.0493839		154.21	-0.0348655
154.41				-0.0596163		154.41	-0.054957		154.41	-0.0528754		154.41	-0.0486463		154.41	-0.0523849		154.41	-0.0464139		154.41	-0.0299863
154.61				-0.0511253		154.61	-0.0527299		154.61	-0.0516147		154.61	-0.0482411		154.61	-0.0506114		154.61	-0.0446434		154.61	-0.0269231
154.8				-0.0509864		154.8	-0.0481847		154.8	-0.055322		154.8	-0.0455281		154.8	-0.0493643		154.8	-0.0430195		154.8	-0.032215
155				-0.0548141		155	-0.0522175		155	-0.0581266		155	-0.0434073		155	-0.055267		155	-0.0459505		155	-0.0338842
155.2				-0.0550264		155.2	-0.0521839		155.2	-0.0538921		155.2	-0.0496454		155.2	-0.0526313		155.2	-0.0476475		155.2	-0.0255152
155.39				-0.0509851		155.39	-0.0532577		155.39	-0.0512647		155.39	-0.0498068		155.39	-0.0535852		155.39	-0.0437773		155.39	-0.0321101
155.61				-0.0563119		155.61	-0.0561827		155.61	-0.0582293		155.61	-0.0475825		155.61	-0.0571648		155.61	-0.0509212		155.61	-0.0298502
155.81				-0.0511775		155.81	-0.0500924		155.81	-0.056933		155.81	-0.0516164		155.81	-0.0535864		155.81	-0.0467148		155.81	-0.0319398
156.01				-0.0550907		156.01	-0.047284		156.01	-0.051446		156.01	-0.0450512		156.01	-0.0570357		156.01	-0.0435509		156.01	-0.032437
156.2				-0.0527641		156.2	-0.0521052		156.2	-0.0594622		156.2	-0.0483917		156.2	-0.0562537		156.2	-0.047511		156.2	-0.0317624
156.4				-0.0584086		156.4	-0.0540706		156.4	-0.0576538		156.4	-0.0515527		156.4	-0.0547335		156.4	-0.050525		156.4	-0.0293825
156.61				-0.047033		156.61	-0.0473716		156.61	-0.0521042		156.61	-0.0460085		156.61	-0.0515121		156.61	-0.044967		156.61	-0.0322524
156.81				-0.0604328		156.81	-0.0512832		156.81	-0.0609165		156.81	-0.053193		156.81	-0.0582692		156.81	-0.0476533		156.81	-0.0343678
157.01				-0.0567984		157.01	-0.0533436		157.01	-0.0573428		157.01	-0.0496144		157.01	-0.0559952		157.01	-0.0523169		157.01	-0.0339748
157.2				-0.0486887		157.2	-0.0513439		157.2	-0.0507995		157.2	-0.0451033		157.2	-0.0470482		157.2	-0.049887		157.2	-0.0322073
157.4				-0.0554415		157.4	-0.0468348		157.4	-0.0569323		157.4	-0.0428449		157.4	-0.0515642		157.4	-0.0478231		157.4	-0.0304722
157.61				-0.0626832		157.61	-0.0539778		157.61	-0.0568978		157.61	-0.0523671		157.61	-0.0525282		157.61	-0.0490306		157.61	-0.0354058
157.81				-0.0495452		157.81	-0.0495314		157.81	-0.0591522		157.81	-0.0497853		157.81	-0.0520903		157.81	-0.0419012		157.81	-0.0312509
158.01				-0.0523761		158.01	-0.0527776		158.01	-0.0642162		158.01	-0.0522949		158.01	-0.0573334		158.01	-0.0497644		158.01	-0.0322741
158.21				-0.0557075		158.21	-0.0538511		158.21	-0.0497322		158.21	-0.0510129		158.21	-0.0579854		158.21	-0.0484379		158.21	-0.0327569
158.4				-0.0501761		158.4	-0.0472895		158.4	-0.0560999		158.4	-0.0464289		158.4	-0.0523084		158.4	-0.0433515		158.4	-0.0283718
158.6				-0.0534476		158.6	-0.0485117		158.6	-0.061617		158.6	-0.0506826		158.6	-0.0521202		158.6	-0.0464683		158.6	-0.0357474
158.81				-0.0666619		158.81	-0.0569595		158.81	-0.0559955		158.81	-0.0557748		158.81	-0.0604249		158.81	-0.0492487		158.81	-0.0295631
159.01				-0.050457		159.01	-0.0469961		159.01	-0.049317		159.01	-0.0459393		159.01	-0.0526371		159.01	-0.0450329		159.01	-0.0307554
159.21				-0.0569691		159.21	-0.0514213		159.21	-0.0614966		159.21	-0.0530187		159.21	-0.0563633		159.21	-0.0485382		159.21	-0.0298705
159.4				-0.0590827		159.4	-0.0529602		159.4	-0.0593275		159.4	-0.0502953		159.4	-0.059179		159.4	-0.0455261		159.4	-0.0328833
159.6				-0.0552622		159.6	-0.0516162		159.6	-0.0498991		159.6	-0.0494793		159.6	-0.0585212		159.6	-0.0485328		159.6	-0.0304231
159.81				-0.0526263		159.81	-0.0490551		159.81	-0.0607328		159.81	-0.0466293		159.81	-0.0523565		159.81	-0.0449248		159.81	-0.0331633
160.01				-0.0582903		160.01	-0.0568463		160.01	-0.057009		160.01	-0.0531119		160.01	-0.0544555		160.01	-0.0499915		160.01	-0.0324956
160.2				-0.0566826		160.2	-0.0552349		160.2	-0.0536013		160.2	-0.0581231		160.2	-0.0561599		160.2	-0.0514089		160.2	-0.0339211
160.41				-0.0509171		160.41	-0.051634		160.41	-0.0586276		160.41	-0.0482578		160.41	-0.0546815		160.41	-0.0475578		160.41	-0.0314597
160.6				-0.0594265		160.6	-0.0540559		160.6	-0.0560081		160.6	-0.0478729		160.6	-0.0585212		160.6	-0.0476742		160.6	-0.0342417
160.79				-0.0617935		160.79	-0.0577616		160.79	-0.0593814		160.79	-0.0533609		160.79	-0.0569545		160.79	-0.0547878		160.79	-0.0308879
161.01				-0.0503582		161.01	-0.0527597		161.01	-0.0522917		161.01	-0.0491962		161.01	-0.0542018		161.01	-0.0463641		161.01	-0.0367878
161.21				-0.0599269		161.21	-0.0527176		161.21	-0.0508861		161.21	-0.0567488		161.21	-0.0591356		161.21	-0.0507599		161.21	-0.031779
161.4				-0.058954		161.4	-0.0537553		161.4	-0.052159		161.4	-0.0544488		161.4	-0.0584385		161.4	-0.0536753		161.4	-0.0290339
161.6				-0.0554408		161.6	-0.0492589		161.6	-0.0519358		161.6	-0.0468435		161.6	-0.0538142		161.6	-0.045757		161.6	-0.0315673
161.8				-0.054955		161.8	-0.0523911		161.8	-0.0612309		161.8	-0.0493632		161.8	-0.0559311		161.8	-0.0488867		161.8	-0.035839
162.01				-0.0574959		162.01	-0.0547328		162.01	-0.051476		162.01	-0.0533409		162.01	-0.0536766		162.01	-0.0485725		162.01	-0.0317006
162.21				-0.0501513		162.21	-0.049655		162.21	-0.0499836		162.21	-0.0519684		162.21	-0.0548328		162.21	-0.046954		162.21	-0.0326704
162.41				-0.0559016		162.41	-0.0521433		162.41	-0.053693		162.41	-0.0486893		162.41	-0.0560938		162.41	-0.0555545		162.41	-0.0301082
162.61				-0.0546888		162.61	-0.053984		162.61	-0.051484		162.61	-0.0493604		162.61	-0.0539439		162.61	-0.05153		162.61	-0.035537
162.8				-0.0552525		162.8	-0.0503364		162.8	-0.0493735		162.8	-0.0481946		162.8	-0.0553985		162.8	-0.0462516		162.8	-0.0328331
163				-0.0515973		163	-0.0505295		163	-0.0573383		163	-0.0514992		163	-0.0551298		163	-0.0498038		163	-0.0349059
163.21				-0.0595563		163.21	-0.056344		163.21	-0.0569051		163.21	-0.0509993		163.21	-0.0526867		163.21	-0.0538248		163.21	-0.0322242
163.41				-0.0546746		163.41	-0.0487869		163.41	-0.0548512		163.41	-0.0482382		163.41	-0.0504236		163.41	-0.0484138		163.41	-0.0344636
163.61				-0.0587443		163.61	-0.0557893		163.61	-0.0561843		163.61	-0.0503064		163.61	-0.0576581		163.61	-0.0499386		163.61	-0.0320536
163.81				-0.0612312		163.81	-0.0530513		163.81	-0.052091		163.81	-0.0553884		163.81	-0.0589255		163.81	-0.0505972		163.81	-0.0344042
164				-0.0514119		164	-0.0504431		164	-0.0514277		164	-0.0515207		164	-0.0531079		164	-0.0471842		164	-0.0356617
164.2				-0.0504945		164.2	-0.0513398		164.2	-0.0567348		164.2	-0.0479272		164.2	-0.0541875		164.2	-0.0479151		164.2	-0.0379953
164.41				-0.0587387		164.41	-0.0552291		164.41	-0.0512869		164.41	-0.0531935		164.41	-0.0573129		164.41	-0.051839		164.41	-0.0316487
164.61				-0.0501174		164.61	-0.0497047		164.61	-0.0536861		164.61	-0.0456757		164.61	-0.0516026		164.61	-0.0475627		164.61	-0.0357894
164.81				-0.0567704		164.81	-0.0526454		164.81	-0.0601422		164.81	-0.0509623		164.81	-0.0591443		164.81	-0.0469463		164.81	-0.036038
165				-0.0559098		165	-0.0560706		165	-0.0589215		165	-0.0501991		165	-0.0555677		165	-0.0488717		165	-0.0348229
165.2				-0.0592688		165.2	-0.0494626		165.2	-0.0535827		165.2	-0.0491759		165.2	-0.0596975		165.2	-0.0492302		165.2	-0.0337274
165.41				-0.0509211		165.41	-0.0485759		165.41	-0.0580964		165.41	-0.0480469		165.41	-0.0536405		165.41	-0.0478008		165.41	-0.0315196
165.61				-0.064645		165.61	-0.0601069		165.61	-0.0569225		165.61	-0.0515701		165.61	-0.0548735		165.61	-0.049287		165.61	-0.0351983
165.81				-0.0541139		165.81	-0.0542684		165.81	-0.056129		165.81	-0.0438419		165.81	-0.0522444		165.81	-0.0490433		165.81	-0.0310805
166.01				-0.0542261		166.01	-0.0524242		166.01	-0.055666		166.01	-0.0452601		166.01	-0.052926		166.01	-0.0470875		166.01	-0.0352913
166.2				-0.0621813		166.2	-0.054697		166.2	-0.0599285		166.2	-0.0473744		166.2	-0.0531543		166.2	-0.0435246		166.2	-0.0324031
166.39				-0.0607082		166.39	-0.0566019		166.39	-0.0590677		166.39	-0.0533704		166.39	-0.0584464		166.39	-0.05137		166.39	-0.0295677
166.61				-0.0504956		166.61	-0.0493464		166.61	-0.0539001		166.61	-0.0507252		166.61	-0.0513536		166.61	-0.0454807		166.61	-0.0340896
166.81				-0.0631371		166.81	-0.0553376		166.81	-0.0610319		166.81	-0.0506357		166.81	-0.0598736		166.81	-0.0455656		166.81	-0.0327779
167				-0.0581329		167	-0.0578773		167	-0.0546148		167	-0.0522126		167	-0.0606235		167	-0.0503252		167	-0.0312639
167.2				-0.0531856		167.2	-0.0552133		167.2	-0.0541686		167.2	-0.0457429		167.2	-0.0528395		167.2	-0.0453847		167.2	-0.0364045
167.4				-0.0582359		167.4	-0.0531606		167.4	-0.0613146		167.4	-0.0476417		167.4	-0.0539863		167.4	-0.0459873		167.4	-0.0312251
167.59				-0.0625687		167.59	-0.0547094		167.59	-0.0618122		167.59	-0.0538293		167.59	-0.0620756		167.59	-0.0499336		167.59	-0.0311644
167.81				-0.0533721		167.81	-0.0435958		167.81	-0.0593212		167.81	-0.0479074		167.81	-0.0542737		167.81	-0.0472129		167.81	-0.032041
168.01				-0.0595148		168.01	-0.0563366		168.01	-0.0620869		168.01	-0.0529006		168.01	-0.0532748		168.01	-0.0480621		168.01	-0.0312094
168.21				-0.0581988		168.21	-0.0560501		168.21	-0.0566852		168.21	-0.0556514		168.21	-0.0563201		168.21	-0.0526926		168.21	-0.0335793
168.39				-0.0563915		168.39	-0.0535446		168.39	-0.057233		168.39	-0.0552522		168.39	-0.0572517		168.39	-0.0479253		168.39	-0.0297134
168.6				-0.0531698		168.6	-0.0526641		168.6	-0.0589309		168.6	-0.0454398		168.6	-0.0540746		168.6	-0.0463219		168.6	-0.0346302
168.81				-0.0636575		168.81	-0.0580044		168.81	-0.0591017		168.81	-0.0533187		168.81	-0.0568881		168.81	-0.0501788		168.81	-0.0345487
169.01				-0.0490285		169.01	-0.0531492		169.01	-0.055744		169.01	-0.0477243		169.01	-0.0536003		169.01	-0.0417985		169.01	-0.0353598
169.21				-0.0599791		169.21	-0.0491182		169.21	-0.0585987		169.21	-0.0503272		169.21	-0.0553032		169.21	-0.0474679		169.21	-0.0320508
169.4				-0.0611221		169.4	-0.0569134		169.4	-0.0591371		169.4	-0.0553032		169.4	-0.0574509		169.4	-0.0475175		169.4	-0.030316
169.6				-0.0537016		169.6	-0.0529945		169.6	-0.0536477		169.6	-0.0519131		169.6	-0.0545436		169.6	-0.0443883		169.6	-0.0333115
169.81				-0.0531064		169.81	-0.0516893		169.81	-0.0643421		169.81	-0.0430346		169.81	-0.0537872		169.81	-0.0478001		169.81	-0.0315644
170.01				-0.0604836		170.01	-0.0552033		170.01	-0.0534217		170.01	-0.0496334		170.01	-0.0583118		170.01	-0.047474		170.01	-0.0311435
170.21				-0.0510968		170.21	-0.050359		170.21	-0.05506		170.21	-0.0473521		170.21	-0.0534144		170.21	-0.0487415		170.21	-0.0354294
170.41				-0.0556262		170.41	-0.0546348		170.41	-0.0646649		170.41	-0.0532496		170.41	-0.0527861		170.41	-0.0514251		170.41	-0.0313464
170.6				-0.0610761		170.6	-0.0593532		170.6	-0.0561601		170.6	-0.0534241		170.6	-0.0633912		170.6	-0.0518173		170.6	-0.0328335
170.8				-0.053406		170.8	-0.0562903		170.8	-0.0562579		170.8	-0.0544815		170.8	-0.0570478		170.8	-0.0481436		170.8	-0.030876
171.01				-0.0515462		171.01	-0.0476316		171.01	-0.0602114		171.01	-0.0487064		171.01	-0.0545468		171.01	-0.0492621		171.01	-0.0342619
171.21				-0.0622577		171.21	-0.0578973		171.21	-0.0626819		171.21	-0.0564182		171.21	-0.0572251		171.21	-0.0493312		171.21	-0.0324928
171.41				-0.0490618		171.41	-0.0521105		171.41	-0.0510421		171.41	-0.0485433		171.41	-0.0534697		171.41	-0.0526514		171.41	-0.0369063
171.61				-0.0580247		171.61	-0.0482939		171.61	-0.0575647		171.61	-0.0499528		171.61	-0.0567604		171.61	-0.0447987		171.61	-0.0341141
171.8				-0.0614025		171.8	-0.0543293		171.8	-0.0629345		171.8	-0.05138		171.8	-0.0559115		171.8	-0.0482029		171.8	-0.0328467
172				-0.0561214		172	-0.0535379		172	-0.0534569		172	-0.050957		172	-0.0552119		172	-0.0500091		172	-0.0306125
172.21				-0.0539155		172.21	-0.0493462		172.21	-0.0564991		172.21	-0.0475217		172.21	-0.0579545		172.21	-0.0452129		172.21	-0.0332931
172.41				-0.059431		172.41	-0.0521001		172.41	-0.0589576		172.41	-0.0523538		172.41	-0.0595283		172.41	-0.0533305		172.41	-0.0328847
172.61				-0.0540986		172.61	-0.0537394		172.61	-0.0512681		172.61	-0.0495155		172.61	-0.0579927		172.61	-0.0482643		172.61	-0.0350919
172.8				-0.055385		172.8	-0.0512871		172.8	-0.0523397		172.8	-0.0450408		172.8	-0.0522264		172.8	-0.0451505		172.8	-0.0345965
173				-0.0590317		173	-0.0538079		173	-0.0582431		173	-0.0498963		173	-0.0563016		173	-0.0518046		173	-0.0324274
173.21				-0.0540106		173.21	-0.0526336		173.21	-0.0482074		173.21	-0.0523494		173.21	-0.0585411		173.21	-0.0512325		173.21	-0.0307157
173.39				-0.057322		173.39	-0.0497241		173.39	-0.0512937		173.39	-0.0495231		173.39	-0.0544273		173.39	-0.0459594		173.39	-0.0327941
173.61				-0.0644639		173.61	-0.0582579		173.61	-0.0600458		173.61	-0.0576593		173.61	-0.0614871		173.61	-0.0512731		173.61	-0.034545
173.8				-0.0594224		173.8	-0.0583173		173.8	-0.0539715		173.8	-0.0549322		173.8	-0.0581997		173.8	-0.0504319		173.8	-0.0320978
174				-0.0590171		174	-0.0499287		174	-0.0509736		174	-0.0471548		174	-0.0601658		174	-0.0481132		174	-0.0307548
174.2				-0.0570762		174.2	-0.0523876		174.2	-0.0590473		174.2	-0.0471565		174.2	-0.0516319		174.2	-0.0505817		174.2	-0.0322478
174.39				-0.059128		174.39	-0.0568169		174.39	-0.0591945		174.39	-0.0556014		174.39	-0.0587258		174.39	-0.049766		174.39	-0.0306579
174.61				-0.0570021		174.61	-0.049792		174.61	-0.0538093		174.61	-0.0490015		174.61	-0.0520686		174.61	-0.0486143		174.61	-0.0365313
174.81				-0.0584882		174.81	-0.0515329		174.81	-0.05397		174.81	-0.0498977		174.81	-0.0579816		174.81	-0.049428		174.81	-0.0321423
175				-0.0615195		175	-0.0605635		175	-0.0576678		175	-0.0544899		175	-0.0577846		175	-0.0522919		175	-0.0347976
175.19				-0.059185		175.19	-0.0565456		175.19	-0.0562781		175.19	-0.0562353		175.19	-0.0585689		175.19	-0.0483695		175.19	-0.033116
175.41				-0.0554826		175.41	-0.0526044		175.41	-0.0559384		175.41	-0.0471908		175.41	-0.0569241		175.41	-0.0442043		175.41	-0.0350011
175.61				-0.0623056		175.61	-0.0566152		175.61	-0.0524793		175.61	-0.0587817		175.61	-0.0603299		175.61	-0.0495687		175.61	-0.031399
175.81				-0.0534912		175.81	-0.0528045		175.81	-0.0518043		175.81	-0.0463281		175.81	-0.0553788		175.81	-0.0461893		175.81	-0.0365854
176.01				-0.0543966		176.01	-0.0549947		176.01	-0.0573162		176.01	-0.0517014		176.01	-0.0543809		176.01	-0.0513038		176.01	-0.0321078
176.2				-0.0589497		176.2	-0.0556849		176.2	-0.0583859		176.2	-0.050312		176.2	-0.0621652		176.2	-0.0489634		176.2	-0.0344391
176.39				-0.0624564		176.39	-0.0541636		176.39	-0.0491948		176.39	-0.0519736		176.39	-0.0614427		176.39	-0.0487245		176.39	-0.0347086
176.61				-0.0537729		176.61	-0.0495485		176.61	-0.0574516		176.61	-0.0477271		176.61	-0.0548903		176.61	-0.0449203		176.61	-0.0368425
176.81				-0.0642429		176.81	-0.0568716		176.81	-0.0584395		176.81	-0.0587717		176.81	-0.0586316		176.81	-0.0550822		176.81	-0.0351186
177.01				-0.0536331		177.01	-0.047177		177.01	-0.0552516		177.01	-0.0488951		177.01	-0.0544835		177.01	-0.0527456		177.01	-0.033324
177.22				-0.0558437		177.22	-0.0487149		177.22	-0.0553236		177.22	-0.0455372		177.22	-0.0534993		177.22	-0.047089		177.22	-0.0342042
177.4				-0.0584693		177.4	-0.0548892		177.4	-0.0575934		177.4	-0.0499823		177.4	-0.0593506		177.4	-0.0498019		177.4	-0.0309978
177.61				-0.0574416		177.61	-0.0577396		177.61	-0.0580297		177.61	-0.0518733		177.61	-0.0496643		177.61	-0.0506592		177.61	-0.0288871
177.81				-0.0501456		177.81	-0.050479		177.81	-0.0585594		177.81	-0.0498793		177.81	-0.0548665		177.81	-0.046845		177.81	-0.0316176
178.01				-0.0608232		178.01	-0.0528355		178.01	-0.0590646		178.01	-0.0509021		178.01	-0.0579069		178.01	-0.0501638		178.01	-0.0379219
178.21				-0.051178		178.21	-0.0526481		178.21	-0.0514604		178.21	-0.0507635		178.21	-0.0511083		178.21	-0.0490625		178.21	-0.0338416
178.4				-0.0569001		178.4	-0.052995		178.4	-0.0561887		178.4	-0.0528638		178.4	-0.051922		178.4	-0.0486528		178.4	-0.0321674
178.6				-0.0584047		178.6	-0.0555928		178.6	-0.0618426		178.6	-0.0484449		178.6	-0.058598		178.6	-0.046012		178.6	-0.0353728
178.81				-0.0588889		178.81	-0.0549412		178.81	-0.0547545		178.81	-0.0585373		178.81	-0.060526		178.81	-0.0532043		178.81	-0.0339743
179.01				-0.0531924		179.01	-0.0498572		179.01	-0.0603858		179.01	-0.0420002		179.01	-0.0541605		179.01	-0.0498634		179.01	-0.0346432
179.21				-0.0590058		179.21	-0.0595321		179.21	-0.0625629		179.21	-0.0531009		179.21	-0.0578892		179.21	-0.0499		179.21	-0.0315924
179.4				-0.0619415		179.4	-0.0567737		179.4	-0.0572698		179.4	-0.0560634		179.4	-0.0597524		179.4	-0.0518786		179.4	-0.0327842
179.6				-0.0529056		179.6	-0.0486042		179.6	-0.0562304		179.6	-0.0481145		179.6	-0.0543257		179.6	-0.0492152		179.6	-0.0331138
179.8				-0.0534852		179.8	-0.050754		179.8	-0.0614666		179.8	-0.0475872		179.8	-0.0546832		179.8	-0.0471988		179.8	-0.0291332
179.99				-0.0648447		179.99	-0.0593259		179.99	-0.0657707		179.99	-0.0524064		179.99	-0.0556058		179.99	-0.0494536		179.99	-0.0355024
180.21				-0.0549876		180.21	-0.0498019		180.21	-0.0568768		180.21	-0.0467562		180.21	-0.0538291		180.21	-0.0461042		180.21	-0.0344726
180.41				-0.0594608		180.41	-0.055362		180.41	-0.0627151		180.41	-0.0491931		180.41	-0.0613602		180.41	-0.0476237		180.41	-0.0353334
180.6				-0.0603363		180.6	-0.0579449		180.6	-0.0599727		180.6	-0.0569596		180.6	-0.0592772		180.6	-0.050754		180.6	-0.0328008
180.79				-0.0627819		180.79	-0.0605037		180.79	-0.0606956		180.79	-0.0518619		180.79	-0.0571403		180.79	-0.0506391		180.79	-0.0341729
181.01				-0.0547578		181.01	-0.0505986		181.01	-0.0578709		181.01	-0.0479697		181.01	-0.0567988		181.01	-0.0484853		181.01	-0.0303903
181.19				-0.0581801		181.19	-0.0547745		181.19	-0.0587805		181.19	-0.0483429		181.19	-0.0568595		181.19	-0.0482392		181.19	-0.0281674
181.41				-0.0550836		181.41	-0.0511908		181.41	-0.0599845		181.41	-0.0455764		181.41	-0.0539019		181.41	-0.0476918		181.41	-0.0306911
181.61				-0.0593023		181.61	-0.0567122		181.61	-0.0657269		181.61	-0.0488948		181.61	-0.0587893		181.61	-0.0479798		181.61	-0.0311573
181.8				-0.0623094		181.8	-0.0542036		181.8	-0.0610981		181.8	-0.056671		181.8	-0.0601377		181.8	-0.0460921		181.8	-0.0318011
181.99				-0.0628951		181.99	-0.0589165		181.99	-0.0544057		181.99	-0.0545923		181.99	-0.0617351		181.99	-0.047149		181.99	-0.0351492
182.21				-0.0514888		182.21	-0.0517526		182.21	-0.0640817		182.21	-0.0449524		182.21	-0.0568089		182.21	-0.0443739		182.21	-0.0322302
182.41				-0.0665765		182.41	-0.0626319		182.41	-0.0605829		182.41	-0.0549336		182.41	-0.0605102		182.41	-0.0511787		182.41	-0.031521
182.61				-0.0523811		182.61	-0.0518047		182.61	-0.0562503		182.61	-0.050154		182.61	-0.0537471		182.61	-0.0491581		182.61	-0.0330821
182.8				-0.0536175		182.8	-0.049633		182.8	-0.0509294		182.8	-0.0487665		182.8	-0.0543219		182.8	-0.0497686		182.8	-0.0334434
182.99				-0.0566848		182.99	-0.0539475		182.99	-0.0600964		182.99	-0.0493936		182.99	-0.0575439		182.99	-0.0474218		182.99	-0.0380371
183.19				-0.0603443		183.19	-0.0582451		183.19	-0.0579278		183.19	-0.0576457		183.19	-0.0605944		183.19	-0.0506239		183.19	-0.0343384
183.41				-0.0534113		183.41	-0.0527069		183.41	-0.0553988		183.41	-0.0535438		183.41	-0.0540667		183.41	-0.0475556		183.41	-0.0345584
183.61				-0.0639799		183.61	-0.0566781		183.61	-0.0605521		183.61	-0.0497044		183.61	-0.059911		183.61	-0.0488123		183.61	-0.0300021
183.81				-0.0542084		183.81	-0.0539623		183.81	-0.055554		183.81	-0.0532548		183.81	-0.0557103		183.81	-0.0485365		183.81	-0.0329834
184				-0.0554934		184	-0.0528337		184	-0.0523882		184	-0.0517257		184	-0.0498794		184	-0.0464219		184	-0.034611
184.2				-0.0592029		184.2	-0.0549498		184.2	-0.0549714		184.2	-0.051443		184.2	-0.0575806		184.2	-0.0531503		184.2	-0.03566
184.41				-0.0568548		184.41	-0.0525529		184.41	-0.0507977		184.41	-0.0558524		184.41	-0.058624		184.41	-0.0546328		184.41	-0.033733
184.61				-0.0562665		184.61	-0.0496297		184.61	-0.0617726		184.61	-0.0474083		184.61	-0.0565577		184.61	-0.0500984		184.61	-0.0314999
184.81				-0.0599022		184.81	-0.0597069		184.81	-0.0604821		184.81	-0.053973		184.81	-0.0571266		184.81	-0.0513691		184.81	-0.0332798
185				-0.0628681		185	-0.0575425		185	-0.0539864		185	-0.055068		185	-0.0606131		185	-0.0532818		185	-0.0342768
185.2				-0.0560508		185.2	-0.0542535		185.2	-0.0528906		185.2	-0.0527881		185.2	-0.0533895		185.2	-0.0469157		185.2	-0.0347934
185.41				-0.0602535		185.41	-0.0545091		185.41	-0.0626844		185.41	-0.0511543		185.41	-0.0592825		185.41	-0.0497736		185.41	-0.0329544
185.61				-0.0615031		185.61	-0.0563826		185.61	-0.0524432		185.61	-0.0574454		185.61	-0.0612642		185.61	-0.0539906		185.61	-0.0319962
185.81				-0.0561632		185.81	-0.0530032		185.81	-0.0545247		185.81	-0.0496823		185.81	-0.0567372		185.81	-0.0460001		185.81	-0.0340851
186.01				-0.0584321		186.01	-0.0546871		186.01	-0.0562084		186.01	-0.0506651		186.01	-0.0609412		186.01	-0.0498387		186.01	-0.0300034
186.2				-0.0615639		186.2	-0.0567323		186.2	-0.0600258		186.2	-0.0588647		186.2	-0.0580427		186.2	-0.0553993		186.2	-0.0317269
186.4				-0.0593355		186.4	-0.0617661		186.4	-0.0563385		186.4	-0.0552341		186.4	-0.0586843		186.4	-0.0526984		186.4	-0.0328555
186.61				-0.0557008		186.61	-0.0493502		186.61	-0.055267		186.61	-0.0532636		186.61	-0.0604643		186.61	-0.0506469		186.61	-0.0334606
186.81				-0.0641463		186.81	-0.0535635		186.81	-0.0535993		186.81	-0.0550048		186.81	-0.0620679		186.81	-0.050713		186.81	-0.0323705
187				-0.0613264		187	-0.0585609		187	-0.053228		187	-0.0546612		187	-0.0580334		187	-0.0517497		187	-0.0359764
187.21				-0.0606047		187.21	-0.0558198		187.21	-0.0615938		187.21	-0.0525776		187.21	-0.0577863		187.21	-0.0520743		187.21	-0.0372527
187.39				-0.0547036		187.39	-0.0530492		187.39	-0.0587179		187.39	-0.0477575		187.39	-0.0594723		187.39	-0.0500906		187.39	-0.0340341
187.59				-0.062711		187.59	-0.0533522		187.59	-0.0532509		187.59	-0.0589322		187.59	-0.0601944		187.59	-0.0536997		187.59	-0.032803
187.81				-0.0525834		187.81	-0.0517215		187.81	-0.0573012		187.81	-0.0457128		187.81	-0.055492		187.81	-0.0480935		187.81	-0.0369264
187.99				-0.0626767		187.99	-0.0529567		187.99	-0.0585935		187.99	-0.0506733		187.99	-0.052089		187.99	-0.0494615		187.99	-0.034835
188.2				-0.059735		188.2	-0.0623112		188.2	-0.0565123		188.2	-0.0582108		188.2	-0.0593411		188.2	-0.0554473		188.2	-0.0351606
188.42				-0.0568892		188.42	-0.0523356		188.42	-0.0555853		188.42	-0.0452629		188.42	-0.0574109		188.42	-0.0512366		188.42	-0.0361742
188.6				-0.063633		188.6	-0.0569084		188.6	-0.0610282		188.6	-0.0535332		188.6	-0.0560242		188.6	-0.0526305		188.6	-0.0343224
188.79				-0.0616707		188.79	-0.0585118		188.79	-0.0554771		188.79	-0.0568487		188.79	-0.0546079		188.79	-0.0502358		188.79	-0.0330819
189.01				-0.0573095		189.01	-0.0528284		189.01	-0.0570485		189.01	-0.0480084		189.01	-0.0532312		189.01	-0.0493999		189.01	-0.0310326
189.2				-0.0554504		189.2	-0.0517595		189.2	-0.0573836		189.2	-0.0486479		189.2	-0.0582663		189.2	-0.0487687		189.2	-0.033059
189.4				-0.0636749		189.4	-0.0583752		189.4	-0.0586674		189.4	-0.0568564		189.4	-0.0616807		189.4	-0.0529256		189.4	-0.0367805
189.6				-0.0574891		189.6	-0.0556261		189.6	-0.0566085		189.6	-0.0538437		189.6	-0.0566069		189.6	-0.0439792		189.6	-0.0324104
189.8				-0.0566892		189.8	-0.0552617		189.8	-0.0610374		189.8	-0.0546049		189.8	-0.0560161		189.8	-0.0514894		189.8	-0.0348505
190.01				-0.0623925		190.01	-0.0556575		190.01	-0.0515566		190.01	-0.0550519		190.01	-0.059364		190.01	-0.0503667		190.01	-0.0345919
190.21				-0.0568878		190.21	-0.0530657		190.21	-0.0611938		190.21	-0.0496426		190.21	-0.0541324		190.21	-0.0482814		190.21	-0.0343209
190.41				-0.062426		190.41	-0.0606618		190.41	-0.0603194		190.41	-0.0531005		190.41	-0.0582642		190.41	-0.0523143		190.41	-0.032513
190.6				-0.0660177		190.6	-0.0595829		190.6	-0.0578629		190.6	-0.0553628		190.6	-0.0606284		190.6	-0.0543787		190.6	-0.0340259
190.8				-0.0584007		190.8	-0.0509036		190.8	-0.0534141		190.8	-0.0509816		190.8	-0.058139		190.8	-0.0471816		190.8	-0.0351615
191.01				-0.0557031		191.01	-0.0573762		191.01	-0.0652707		191.01	-0.0471728		191.01	-0.053971		191.01	-0.0478474		191.01	-0.0342371
191.21				-0.0622216		191.21	-0.063045		191.21	-0.059946		191.21	-0.0606969		191.21	-0.0594943		191.21	-0.0522729		191.21	-0.0351561
191.41				-0.055142		191.41	-0.0544452		191.41	-0.0563225		191.41	-0.047627		191.41	-0.0587015		191.41	-0.04541		191.41	-0.0347149
191.61				-0.0622619		191.61	-0.0554196		191.61	-0.0631138		191.61	-0.0470947		191.61	-0.0556228		191.61	-0.0524962		191.61	-0.0336438
191.8				-0.0630707		191.8	-0.0614519		191.8	-0.0604145		191.8	-0.0581407		191.8	-0.0613451		191.8	-0.048866		191.8	-0.0355289
192				-0.0567131		192	-0.060003		192	-0.0591882		192	-0.0529513		192	-0.0536105		192	-0.049794		192	-0.0346683
192.21				-0.0592258		192.21	-0.0527373		192.21	-0.0593133		192.21	-0.0475678		192.21	-0.0559953		192.21	-0.0487799		192.21	-0.0364504
192.39				-0.0622966		192.39	-0.0583643		192.39	-0.061928		192.39	-0.0515171		192.39	-0.0609376		192.39	-0.0457653		192.39	-0.0334703
192.61				-0.0558932		192.61	-0.0509939		192.61	-0.0610356		192.61	-0.0475982		192.61	-0.059298		192.61	-0.0486373		192.61	-0.0399226
192.8				-0.0547461		192.8	-0.0539819		192.8	-0.0654781		192.8	-0.050258		192.8	-0.0556552		192.8	-0.0500925		192.8	-0.0376267
193				-0.0633745		193	-0.0602353		193	-0.0662159		193	-0.05705		193	-0.0630873		193	-0.0491485		193	-0.0302282
193.19				-0.0626088		193.19	-0.0627726		193.19	-0.063479		193.19	-0.0577225		193.19	-0.0636619		193.19	-0.052144		193.19	-0.033007
193.41				-0.0573987		193.41	-0.051736		193.41	-0.0619208		193.41	-0.0470951		193.41	-0.0601845		193.41	-0.0473425		193.41	-0.0359996
193.6				-0.0593674		193.6	-0.0583615		193.6	-0.0639757		193.6	-0.0542437		193.6	-0.0593751		193.6	-0.0508968		193.6	-0.0337404
193.8				-0.0670048		193.8	-0.0596254		193.8	-0.0569471		193.8	-0.0570197		193.8	-0.0649214		193.8	-0.052605		193.8	-0.0324097
194				-0.0512152		194	-0.0514333		194	-0.0557503		194	-0.0468766		194	-0.0567632		194	-0.0469184		194	-0.0336539
194.19				-0.0578072		194.19	-0.0536679		194.19	-0.0622326		194.19	-0.0518333		194.19	-0.0567222		194.19	-0.0471137		194.19	-0.0350112
194.41				-0.0668888		194.41	-0.0559558		194.41	-0.0575783		194.41	-0.0545774		194.41	-0.0607068		194.41	-0.0503611		194.41	-0.0356242
194.61				-0.0546134		194.61	-0.0532729		194.61	-0.0556078		194.61	-0.047858		194.61	-0.0571767		194.61	-0.048094		194.61	-0.0373771
194.8				-0.0596798		194.8	-0.0559762		194.8	-0.0617708		194.8	-0.0483978		194.8	-0.0619494		194.8	-0.053091		194.8	-0.0339257
195				-0.0640318		195	-0.0605306		195	-0.0644494		195	-0.0573458		195	-0.0590638		195	-0.0478904		195	-0.0367459
195.2				-0.0586711		195.2	-0.058208		195.2	-0.055978		195.2	-0.0574923		195.2	-0.0577751		195.2	-0.0508436		195.2	-0.0344179
195.39				-0.0529634		195.39	-0.0535406		195.39	-0.0555334		195.39	-0.0541152		195.39	-0.0567742		195.39	-0.0541364		195.39	-0.034889
195.59				-0.0605529		195.59	-0.0621551		195.59	-0.0600002		195.59	-0.0549836		195.59	-0.0611119		195.59	-0.0541729		195.59	-0.0350858
195.81				-0.0554508		195.81	-0.0512921		195.81	-0.0548298		195.81	-0.0489798		195.81	-0.056194		195.81	-0.0474208		195.81	-0.0369904
196.01				-0.0636016		196.01	-0.0583014		196.01	-0.0630238		196.01	-0.0542176		196.01	-0.0637068		196.01	-0.0528479		196.01	-0.0373115
196.2				-0.0647587		196.2	-0.0601019		196.2	-0.0624456		196.2	-0.0568		196.2	-0.0624706		196.2	-0.0560023		196.2	-0.03571
196.4				-0.0547518		196.4	-0.0586257		196.4	-0.0550406		196.4	-0.0538789		196.4	-0.0594104		196.4	-0.0490267		196.4	-0.036092
196.61				-0.0622658		196.61	-0.0576362		196.61	-0.0613308		196.61	-0.0574168		196.61	-0.0616597		196.61	-0.0520672		196.61	-0.0355162
196.81				-0.0647008		196.81	-0.061067		196.81	-0.0589928		196.81	-0.0622921		196.81	-0.062382		196.81	-0.0534636		196.81	-0.0328631
197.01				-0.057851		197.01	-0.0535857		197.01	-0.0554397		197.01	-0.050977		197.01	-0.0549297		197.01	-0.0529302		197.01	-0.0333522
197.21				-0.0645257		197.21	-0.0551612		197.21	-0.0579286		197.21	-0.0536694		197.21	-0.0615218		197.21	-0.0547852		197.21	-0.0342148
197.4				-0.0611284		197.4	-0.0570529		197.4	-0.0616173		197.4	-0.0595006		197.4	-0.0607401		197.4	-0.0528705		197.4	-0.0322139
197.6				-0.0578933		197.6	-0.0557858		197.6	-0.0563766		197.6	-0.0571087		197.6	-0.0591658		197.6	-0.0516048		197.6	-0.0338605
197.81				-0.0590779		197.81	-0.0535933		197.81	-0.0600166		197.81	-0.0493153		197.81	-0.05981		197.81	-0.0530521		197.81	-0.0367995
198.01				-0.0625439		198.01	-0.0569507		198.01	-0.0551822		198.01	-0.058469		198.01	-0.0614679		198.01	-0.0513351		198.01	-0.0323836
198.21				-0.0593778		198.21	-0.0565385		198.21	-0.0536665		198.21	-0.0553478		198.21	-0.0596695		198.21	-0.0495972		198.21	-0.0362993
198.4				-0.0553451		198.4	-0.0563787		198.4	-0.0551727		198.4	-0.0483371		198.4	-0.0575954		198.4	-0.0489752		198.4	-0.0353733
198.6				-0.0656622		198.6	-0.0571126		198.6	-0.061955		198.6	-0.0574974		198.6	-0.0608448		198.6	-0.052041		198.6	-0.0364997
198.81				-0.0639173		198.81	-0.0562494		198.81	-0.0541591		198.81	-0.0539729		198.81	-0.0573858		198.81	-0.0517028		198.81	-0.040252
199.01				-0.0546549		199.01	-0.0528153		199.01	-0.0619287		199.01	-0.0495441		199.01	-0.0541256		199.01	-0.0516231		199.01	-0.0377791
199.21				-0.0629606		199.21	-0.0618737		199.21	-0.0583273		199.21	-0.0547747		199.21	-0.0622246		199.21	-0.0547685		199.21	-0.0317792
199.4				-0.0637032		199.4	-0.0611613		199.4	-0.0537194		199.4	-0.0592459		199.4	-0.0598428		199.4	-0.0546172		199.4	-0.0367534
199.6				-0.0572951		199.6	-0.052184		199.6	-0.0564431		199.6	-0.0501435		199.6	-0.0541628		199.6	-0.0504588		199.6	-0.0379169
199.8				-0.0600294		199.8	-0.060402		199.8	-0.062852		199.8	-0.0517591		199.8	-0.0565575		199.8	-0.0512756		199.8	-0.0358367
199.99				-0.0599742		199.99	-0.0599967		199.99	-0.0601224		199.99	-0.0576731		199.99	-0.057508		199.99	-0.0572275		199.99	-0.0331281
200.21				-0.0570734		200.21	-0.0530056		200.21	-0.0575041		200.21	-0.0559406		200.21	-0.0556301		200.21	-0.048342		200.21	-0.0367937
200.41				-0.0626928		200.41	-0.0562136		200.41	-0.0608076		200.41	-0.0561784		200.41	-0.06331		200.41	-0.0534605		200.41	-0.0401699
200.6				-0.0641575		200.6	-0.0607772		200.6	-0.0572951		200.6	-0.0587163		200.6	-0.0592148		200.6	-0.0522334		200.6	-0.0359489
200.8				-0.0586334		200.8	-0.0544287		200.8	-0.0577043		200.8	-0.0553		200.8	-0.0592983		200.8	-0.0527228		200.8	-0.0378752
200.99				-0.0542703		200.99	-0.0551792		200.99	-0.0571295		200.99	-0.0499841		200.99	-0.0531941		200.99	-0.0520654		200.99	-0.0346944
201.21				-0.06431		201.21	-0.0602871		201.21	-0.0589208		201.21	-0.05364		201.21	-0.0679823		201.21	-0.0526344		201.21	-0.0344294
201.41				-0.0553582		201.41	-0.054489		201.41	-0.0573502		201.41	-0.0493453		201.41	-0.0548105		201.41	-0.0487628		201.41	-0.0317759
201.6				-0.0607967		201.6	-0.0551331		201.6	-0.0640471		201.6	-0.0487992		201.6	-0.0568243		201.6	-0.0516498		201.6	-0.0371401
201.8				-0.0599511		201.8	-0.0602985		201.8	-0.0589212		201.8	-0.0573714		201.8	-0.0576465		201.8	-0.0529567		201.8	-0.0349391
202				-0.0596726		202	-0.0553758		202	-0.0540985		202	-0.0562627		202	-0.0604113		202	-0.0524223		202	-0.0346821
202.19				-0.0569804		202.19	-0.053553		202.19	-0.0594818		202.19	-0.0507316		202.19	-0.0576785		202.19	-0.0504726		202.19	-0.0324111
202.39				-0.0621398		202.39	-0.0612679		202.39	-0.0662802		202.39	-0.0520973		202.39	-0.0557257		202.39	-0.0517561		202.39	-0.0342857
202.61				-0.0559769		202.61	-0.0516581		202.61	-0.0577356		202.61	-0.0528102		202.61	-0.058036		202.61	-0.0512309		202.61	-0.0362891
202.81				-0.0620866		202.81	-0.0561018		202.81	-0.0607223		202.81	-0.0502079		202.81	-0.0596902		202.81	-0.0497227		202.81	-0.0326755
203				-0.06446		203	-0.0628989		203	-0.0687126		203	-0.0566957		203	-0.063771		203	-0.054292		203	-0.036788
203.2				-0.0579484		203.2	-0.0581927		203.2	-0.0594741		203.2	-0.0573401		203.2	-0.0609195		203.2	-0.0500318		203.2	-0.0318821
203.41				-0.058507		203.41	-0.0540358		203.41	-0.060338		203.41	-0.0497033		203.41	-0.0567984		203.41	-0.0515429		203.41	-0.0358203
203.61				-0.063284		203.61	-0.0592826		203.61	-0.0614472		203.61	-0.0551601		203.61	-0.0612816		203.61	-0.0565995		203.61	-0.0352738
203.81				-0.0600244		203.81	-0.0553098		203.81	-0.0631702		203.81	-0.0491439		203.81	-0.0556822		203.81	-0.0496569		203.81	-0.0345687
204				-0.0550354		204	-0.0518714		204	-0.0632723		204	-0.0510979		204	-0.0550866		204	-0.0516684		204	-0.0394026
204.2				-0.0663631		204.2	-0.062353		204.2	-0.0662657		204.2	-0.0526727		204.2	-0.0602993		204.2	-0.0535798		204.2	-0.036803
204.41				-0.0596552		204.41	-0.0567966		204.41	-0.0539131		204.41	-0.0604179		204.41	-0.0620222		204.41	-0.0479345		204.41	-0.0348959
204.61				-0.0546548		204.61	-0.0514846		204.61	-0.0621238		204.61	-0.0500691		204.61	-0.0568368		204.61	-0.0505302		204.61	-0.0347857
204.81				-0.0682919		204.81	-0.0625709		204.81	-0.0618003		204.81	-0.0598344		204.81	-0.0625827		204.81	-0.0540512		204.81	-0.0345939
205.01				-0.0606034		205.01	-0.0574794		205.01	-0.056217		205.01	-0.052223		205.01	-0.0588922		205.01	-0.051669		205.01	-0.0337427
205.2				-0.058546		205.2	-0.0515089		205.2	-0.0566047		205.2	-0.0519254		205.2	-0.0563612		205.2	-0.0508128		205.2	-0.0323478
205.4				-0.0617376		205.4	-0.0563389		205.4	-0.0687736		205.4	-0.0529814		205.4	-0.0626802		205.4	-0.0474921		205.4	-0.0355124
205.61				-0.0605679		205.61	-0.0598295		205.61	-0.0574594		205.61	-0.0607884		205.61	-0.0587977		205.61	-0.0527174		205.61	-0.0332226
205.81				-0.0532034		205.81	-0.0534296		205.81	-0.0538267		205.81	-0.0511679		205.81	-0.0577294		205.81	-0.0494439		205.81	-0.0318242
206.01				-0.0646759		206.01	-0.0590584		206.01	-0.059131		206.01	-0.0593984		206.01	-0.0666238		206.01	-0.0519254		206.01	-0.0375207
206.2				-0.0631924		206.2	-0.060453		206.2	-0.0598176		206.2	-0.0596079		206.2	-0.0629782		206.2	-0.0536362		206.2	-0.0339644
206.4				-0.057122		206.4	-0.0541714		206.4	-0.0570857		206.4	-0.0540318		206.4	-0.0575926		206.4	-0.0542342		206.4	-0.0352551
206.61				-0.0652388		206.61	-0.0557182		206.61	-0.0585756		206.61	-0.0533623		206.61	-0.062885		206.61	-0.0505935		206.61	-0.0313178
206.81				-0.0619385		206.81	-0.0593274		206.81	-0.0573793		206.81	-0.0561578		206.81	-0.0657002		206.81	-0.0540219		206.81	-0.0352778
207.01				-0.0587012		207.01	-0.0539363		207.01	-0.061282		207.01	-0.0525187		207.01	-0.0574896		207.01	-0.0502722		207.01	-0.0351003
207.2				-0.058309		207.2	-0.0563486		207.2	-0.0624268		207.2	-0.0513307		207.2	-0.0578144		207.2	-0.0497672		207.2	-0.0380775
207.4				-0.0611796		207.4	-0.0572755		207.4	-0.058517		207.4	-0.0610532		207.4	-0.0664494		207.4	-0.0548352		207.4	-0.0360285
207.6				-0.0593926		207.6	-0.0561734		207.6	-0.0543656		207.6	-0.0531003		207.6	-0.0577364		207.6	-0.0483115		207.6	-0.0378043
207.79				-0.0584398		207.79	-0.0547388		207.79	-0.0584648		207.79	-0.0510228		207.79	-0.0555478		207.79	-0.050105		207.79	-0.0374055
208.01				-0.0647035		208.01	-0.0652685		208.01	-0.0597346		208.01	-0.0610612		208.01	-0.0616636		208.01	-0.0556335		208.01	-0.0327042
208.21				-0.0548785		208.21	-0.0524145		208.21	-0.0570193		208.21	-0.0562957		208.21	-0.0576926		208.21	-0.0548129		208.21	-0.038076
208.4				-0.0575528		208.4	-0.0497281		208.4	-0.0586968		208.4	-0.0538285		208.4	-0.0645178		208.4	-0.0502365		208.4	-0.0359644
208.59				-0.0579949		208.59	-0.0540237		208.59	-0.0625214		208.59	-0.0533853		208.59	-0.0558046		208.59	-0.0492162		208.59	-0.0374012
208.8				-0.0580354		208.8	-0.0591272		208.8	-0.0562018		208.8	-0.0572658		208.8	-0.062067		208.8	-0.0538117		208.8	-0.0362196
208.99				-0.0592706		208.99	-0.0522291		208.99	-0.0553533		208.99	-0.0531439		208.99	-0.0607555		208.99	-0.0504944		208.99	-0.0357556
209.19				-0.0590484		209.19	-0.0549591		209.19	-0.0601861		209.19	-0.0519225		209.19	-0.063219		209.19	-0.050312		209.19	-0.0379789
209.41				-0.055131		209.41	-0.0561214		209.41	-0.0590549		209.41	-0.0545863		209.41	-0.0606444		209.41	-0.0514261		209.41	-0.0343072
209.6				-0.0560296		209.6	-0.0593268		209.6	-0.0559831		209.6	-0.054424		209.6	-0.0584943		209.6	-0.0508365		209.6	-0.0350544
209.79				-0.0552782		209.79	-0.0522203		209.79	-0.0578102		209.79	-0.0527208		209.79	-0.0591742		209.79	-0.0534837		209.79	-0.0377766
210.01				-0.0644899		210.01	-0.0591274		210.01	-0.0544238		210.01	-0.0637959		210.01	-0.0622582		210.01	-0.051208		210.01	-0.0347194
210.21				-0.0562425		210.21	-0.0562677		210.21	-0.0590663		210.21	-0.0551154		210.21	-0.0564151		210.21	-0.0540961		210.21	-0.0341807
210.41				-0.0687416		210.41	-0.0617055		210.41	-0.0598725		210.41	-0.0576914		210.41	-0.0623079		210.41	-0.0581654		210.41	-0.0393992
210.61				-0.0581276		210.61	-0.0590155		210.61	-0.0577548		210.61	-0.0579074		210.61	-0.0629583		210.61	-0.0526541		210.61	-0.0358459
210.8				-0.0582056		210.8	-0.0537653		210.8	-0.057198		210.8	-0.0524151		210.8	-0.0575571		210.8	-0.0562938		210.8	-0.0394845
211				-0.0632891		211	-0.0557377		211	-0.0631893		211	-0.0575252		211	-0.0595596		211	-0.051127		211	-0.0385599
211.21				-0.059672		211.21	-0.0618056		211.21	-0.053122		211.21	-0.0612827		211.21	-0.0584817		211.21	-0.051358		211.21	-0.0358846
211.41				-0.0540026		211.41	-0.0579896		211.41	-0.0552691		211.41	-0.0509186		211.41	-0.0587554		211.41	-0.055561		211.41	-0.0386797
211.61				-0.0638403		211.61	-0.0588878		211.61	-0.0638862		211.61	-0.0573801		211.61	-0.0603757		211.61	-0.054202		211.61	-0.0318835
211.8				-0.0642189		211.8	-0.0587687		211.8	-0.0586489		211.8	-0.0564221		211.8	-0.0622221		211.8	-0.0586256		211.8	-0.0345907
212				-0.0573919		212	-0.0550258		212	-0.0553477		212	-0.0576682		212	-0.0577236		212	-0.0507428		212	-0.037139
212.21				-0.0620103		212.21	-0.0586626		212.21	-0.0593348		212.21	-0.0544817		212.21	-0.0608733		212.21	-0.0530904		212.21	-0.0367602
212.41				-0.0650959		212.41	-0.059624		212.41	-0.0551522		212.41	-0.0594713		212.41	-0.0662183		212.41	-0.0513442		212.41	-0.0339484
212.61				-0.0569554		212.61	-0.0559128		212.61	-0.057417		212.61	-0.0487653		212.61	-0.0576055		212.61	-0.0516477		212.61	-0.036287
212.81				-0.0630391		212.81	-0.061332		212.81	-0.0667136		212.81	-0.0524039		212.81	-0.0623591		212.81	-0.050981		212.81	-0.0353521
212.99				-0.0551011		212.99	-0.0548191		212.99	-0.0653265		212.99	-0.0511853		212.99	-0.0559314		212.99	-0.0496099		212.99	-0.0360656
213.2				-0.06181		213.2	-0.0578134		213.2	-0.0543581		213.2	-0.0575135		213.2	-0.06061		213.2	-0.0520095		213.2	-0.0345337
213.41				-0.0593407		213.41	-0.0569637		213.41	-0.0654673		213.41	-0.0549829		213.41	-0.0583379		213.41	-0.0510627		213.41	-0.0378269
213.61				-0.0666767		213.61	-0.0619701		213.61	-0.0619238		213.61	-0.059048		213.61	-0.0602931		213.61	-0.0518165		213.61	-0.0332414
213.81				-0.0551758		213.81	-0.0526085		213.81	-0.0623107		213.81	-0.0523732		213.81	-0.0595298		213.81	-0.0582031		213.81	-0.0304629
214				-0.0559925		214	-0.0544527		214	-0.0609051		214	-0.0499293		214	-0.0580167		214	-0.0539148		214	-0.0341241
214.19				-0.0551483		214.19	-0.0498097		214.19	-0.0660341		214.19	-0.0525311		214.19	-0.0579197		214.19	-0.0491351		214.19	-0.0381744
214.41				-0.0597904		214.41	-0.0598618		214.41	-0.064866		214.41	-0.0594946		214.41	-0.0604705		214.41	-0.0535762		214.41	-0.033575
214.59				-0.057413		214.59	-0.0554598		214.59	-0.0582718		214.59	-0.0497689		214.59	-0.0530652		214.59	-0.0483882		214.59	-0.0362264
214.8				-0.0582683		214.8	-0.0560076		214.8	-0.0617868		214.8	-0.0565471		214.8	-0.0582215		214.8	-0.0541475		214.8	-0.0395777
215.01				-0.059299		215.01	-0.0557362		215.01	-0.0587409		215.01	-0.0558259		215.01	-0.0616007		215.01	-0.0506494		215.01	-0.038864
215.2				-0.0528586		215.2	-0.0530469		215.2	-0.0617374		215.2	-0.0525247		215.2	-0.0565311		215.2	-0.0486304		215.2	-0.0334286
215.39				-0.059759		215.39	-0.0560839		215.39	-0.0610656		215.39	-0.0509002		215.39	-0.0581742		215.39	-0.0524769		215.39	-0.0356414
215.61				-0.0620749		215.61	-0.0582892		215.61	-0.05841		215.61	-0.0563242		215.61	-0.0612825		215.61	-0.0557089		215.61	-0.032786
215.79				-0.0593059		215.79	-0.0562546		215.79	-0.0624216		215.79	-0.0530485		215.79	-0.0566689		215.79	-0.0490255		215.79	-0.0333584
216				-0.0528615		216	-0.0548594		216	-0.0658982		216	-0.0528589		216	-0.0588035		216	-0.0499847		216	-0.0354079
216.21				-0.0586221		216.21	-0.0573175		216.21	-0.0553159		216.21	-0.056379		216.21	-0.0591174		216.21	-0.0531935		216.21	-0.0348624
216.4				-0.0571955		216.4	-0.054819		216.4	-0.0589611		216.4	-0.0527877		216.4	-0.0562658		216.4	-0.0505632		216.4	-0.0285369
216.59				-0.0540933		216.59	-0.0489842		216.59	-0.0649106		216.59	-0.0513554		216.59	-0.0569568		216.59	-0.0539472		216.59	-0.0352816
216.81				-0.0634909		216.81	-0.0613266		216.81	-0.0631999		216.81	-0.0660512		216.81	-0.0602417		216.81	-0.0566153		216.81	-0.0365148
217.01				-0.0558252		217.01	-0.0529264		217.01	-0.0581369		217.01	-0.0548574		217.01	-0.0557941		217.01	-0.0501853		217.01	-0.0390179
217.21				-0.0639429		217.21	-0.0574494		217.21	-0.0649146		217.21	-0.062059		217.21	-0.0659456		217.21	-0.0537571		217.21	-0.033373
217.4				-0.0656643		217.4	-0.0597122		217.4	-0.0629664		217.4	-0.0597543		217.4	-0.062487		217.4	-0.0533054		217.4	-0.0339449
217.6				-0.0569919		217.6	-0.0574333		217.6	-0.0610602		217.6	-0.0552641		217.6	-0.0582872		217.6	-0.0496634		217.6	-0.0364015
217.81				-0.0621749		217.81	-0.0595023		217.81	-0.0592796		217.81	-0.0522175		217.81	-0.0621806		217.81	-0.0504245		217.81	-0.0346323
218.01				-0.0629922		218.01	-0.0607452		218.01	-0.0557288		218.01	-0.0583619		218.01	-0.0663179		218.01	-0.0512172		218.01	-0.0349305
218.21				-0.055023		218.21	-0.0542128		218.21	-0.0582562		218.21	-0.0522672		218.21	-0.0542927		218.21	-0.0502149		218.21	-0.0374468
218.41				-0.0636793		218.41	-0.0671169		218.41	-0.0626712		218.41	-0.0558771		218.41	-0.062362		218.41	-0.0517297		218.41	-0.0365886
218.6				-0.0683908		218.6	-0.0604082		218.6	-0.0592045		218.6	-0.0586951		218.6	-0.066568		218.6	-0.055972		218.6	-0.0373388
218.8				-0.0606745		218.8	-0.056791		218.8	-0.0534445		218.8	-0.0586343		218.8	-0.0622417		218.8	-0.0532464		218.8	-0.0345832
219.01				-0.0626614		219.01	-0.0526258		219.01	-0.0605312		219.01	-0.0512745		219.01	-0.0604162		219.01	-0.0503528		219.01	-0.0336378
219.21				-0.0672372		219.21	-0.0630357		219.21	-0.0550678		219.21	-0.057647		219.21	-0.0642101		219.21	-0.0539611		219.21	-0.0341019
219.41				-0.0598721		219.41	-0.0522528		219.41	-0.0580587		219.41	-0.0571413		219.41	-0.0625749		219.41	-0.0571436		219.41	-0.0362428
219.62				-0.0639828		219.62	-0.0568651		219.62	-0.0610719		219.62	-0.0516507		219.62	-0.0590626		219.62	-0.0529134		219.62	-0.0343009
219.8				-0.0649637		219.8	-0.0551346		219.8	-0.0631527		219.8	-0.0610237		219.8	-0.0637661		219.8	-0.0539936		219.8	-0.0338148
220.01				-0.0632199		220.01	-0.0638317		220.01	-0.0578535		220.01	-0.0589059		220.01	-0.0612959		220.01	-0.0520916		220.01	-0.0341118
220.21				-0.0594769		220.21	-0.0587778		220.21	-0.0636849		220.21	-0.0515712		220.21	-0.0595953		220.21	-0.0504498		220.21	-0.0395128
220.41				-0.0663699		220.41	-0.0617495		220.41	-0.0528238		220.41	-0.054269		220.41	-0.0638079		220.41	-0.0544699		220.41	-0.0345278
220.61				-0.0619524		220.61	-0.0562888		220.61	-0.0591435		220.61	-0.0564037		220.61	-0.0601667		220.61	-0.0523182		220.61	-0.0383271
220.79				-0.0637501		220.79	-0.0593617		220.79	-0.0611468		220.79	-0.0564691		220.79	-0.0624332		220.79	-0.0535185		220.79	-0.0352198
221				-0.0606592		221	-0.058823		221	-0.0591443		221	-0.0564468		221	-0.0609284		221	-0.05475		221	-0.0352174
221.21				-0.0663879		221.21	-0.0584695		221.21	-0.0556298		221.21	-0.0604664		221.21	-0.0630251		221.21	-0.0551768		221.21	-0.0357802
221.39				-0.0637136		221.39	-0.0570291		221.39	-0.0564697		221.39	-0.056481		221.39	-0.0577357		221.39	-0.0515031		221.39	-0.0355218
221.6				-0.0628323		221.6	-0.0505943		221.6	-0.0634375		221.6	-0.0525802		221.6	-0.0574158		221.6	-0.0542078		221.6	-0.039592
221.82				-0.0636664		221.82	-0.0616095		221.82	-0.05604		221.82	-0.0571992		221.82	-0.0625214		221.82	-0.0568772		221.82	-0.0371756
222				-0.0576761		222	-0.054325		222	-0.0606923		222	-0.0566474		222	-0.0606992		222	-0.0504701		222	-0.036317
222.19				-0.0559737		222.19	-0.054967		222.19	-0.0583663		222.19	-0.049392		222.19	-0.0560348		222.19	-0.0532185		222.19	-0.0383532
222.41				-0.066146		222.41	-0.0654632		222.41	-0.0603744		222.41	-0.0599044		222.41	-0.0628732		222.41	-0.056		222.41	-0.0376559
222.61				-0.0541143		222.61	-0.0554374		222.61	-0.0588076		222.61	-0.0554764		222.61	-0.0573427		222.61	-0.0501476		222.61	-0.0350795
222.8				-0.0580965		222.8	-0.052998		222.8	-0.0600274		222.8	-0.0496419		222.8	-0.0553933		222.8	-0.0509419		222.8	-0.0397271
223				-0.0659994		223	-0.0626527		223	-0.0605064		223	-0.0534305		223	-0.0652745		223	-0.0602314		223	-0.0378416
223.2				-0.0593091		223.2	-0.058706		223.2	-0.0609327		223.2	-0.0578031		223.2	-0.061142		223.2	-0.0534574		223.2	-0.0413068
223.41				-0.0590331		223.41	-0.0572471		223.41	-0.0618342		223.41	-0.0576753		223.41	-0.0601121		223.41	-0.0558648		223.41	-0.0354044
223.61				-0.0659623		223.61	-0.0628042		223.61	-0.0583882		223.61	-0.0639137		223.61	-0.0643171		223.61	-0.0606957		223.61	-0.037239
223.81				-0.0557194		223.81	-0.0498114		223.81	-0.0572246		223.81	-0.053415		223.81	-0.0585026		223.81	-0.0574391		223.81	-0.0382865
224.01				-0.06215		224.01	-0.0584209		224.01	-0.0694434		224.01	-0.0563088		224.01	-0.0567284		224.01	-0.05491		224.01	-0.0342454
224.2				-0.0643848		224.2	-0.0609185		224.2	-0.0671225		224.2	-0.0601218		224.2	-0.0655244		224.2	-0.0557744		224.2	-0.0357151
224.4				-0.0619713		224.4	-0.056918		224.4	-0.0572528		224.4	-0.0571236		224.4	-0.0567309		224.4	-0.0552714		224.4	-0.037747
224.61				-0.0574541		224.61	-0.0569249		224.61	-0.0644232		224.61	-0.0546297		224.61	-0.0584808		224.61	-0.0529123		224.61	-0.0388007
224.81				-0.0656189		224.81	-0.0668326		224.81	-0.0595272		224.81	-0.0560547		224.81	-0.0645127		224.81	-0.0556293		224.81	-0.0328019
225.01				-0.0605102		225.01	-0.0546526		225.01	-0.0604318		225.01	-0.0587545		225.01	-0.0568565		225.01	-0.0513463		225.01	-0.0345984
225.2				-0.0584751		225.2	-0.0543213		225.2	-0.0616642		225.2	-0.0516745		225.2	-0.0595175		225.2	-0.0500741		225.2	-0.0372993
225.4				-0.0612796		225.4	-0.0573425		225.4	-0.0627673		225.4	-0.0576769		225.4	-0.0611592		225.4	-0.0536632		225.4	-0.0375529
225.61				-0.0685639		225.61	-0.0592968		225.61	-0.0610997		225.61	-0.0585656		225.61	-0.0616058		225.61	-0.0514178		225.61	-0.0391246
225.81				-0.0560053		225.81	-0.054606		225.81	-0.0654041		225.81	-0.0514841		225.81	-0.0600872		225.81	-0.0493535		225.81	-0.0376793
226.01				-0.0657182		226.01	-0.0604107		226.01	-0.0615738		226.01	-0.0582071		226.01	-0.0625024		226.01	-0.0544408		226.01	-0.0348161
226.21				-0.0583559		226.21	-0.053251		226.21	-0.0574033		226.21	-0.0556034		226.21	-0.0587762		226.21	-0.0506848		226.21	-0.0366593
226.39				-0.060812		226.39	-0.0629201		226.39	-0.0638366		226.39	-0.0577582		226.39	-0.0603216		226.39	-0.0521609		226.39	-0.0345425
226.6				-0.0584638		226.6	-0.0586545		226.6	-0.0632414		226.6	-0.0604928		226.6	-0.0618419		226.6	-0.0540028		226.6	-0.0372295
226.81				-0.0657438		226.81	-0.0665157		226.81	-0.0594982		226.81	-0.0637195		226.81	-0.0649045		226.81	-0.0551623		226.81	-0.0354254
227.01				-0.054766		227.01	-0.05327		227.01	-0.0627846		227.01	-0.049185		227.01	-0.0595966		227.01	-0.0491203		227.01	-0.0349249
227.21				-0.0648943		227.21	-0.0591455		227.21	-0.0689971		227.21	-0.0611877		227.21	-0.0632616		227.21	-0.0553213		227.21	-0.0363033
227.4				-0.0683228		227.4	-0.0643684		227.4	-0.0614608		227.4	-0.0600214		227.4	-0.0683664		227.4	-0.0548307		227.4	-0.0354394
227.59				-0.0645027		227.59	-0.0575273		227.59	-0.0600473		227.59	-0.060197		227.59	-0.0655548		227.59	-0.0560431		227.59	-0.0386922
227.79				-0.0521947		227.79	-0.0526452		227.79	-0.0612975		227.79	-0.051887		227.79	-0.0571214		227.79	-0.0527519		227.79	-0.0367135
228.01				-0.0686032		228.01	-0.061274		228.01	-0.0653753		228.01	-0.062807		228.01	-0.0603587		228.01	-0.0582925		228.01	-0.0329838
228.2				-0.0631092		228.2	-0.0600745		228.2	-0.0626756		228.2	-0.0580304		228.2	-0.0590233		228.2	-0.0515281		228.2	-0.0356522
228.4				-0.056134		228.4	-0.0536848		228.4	-0.0607503		228.4	-0.0524025		228.4	-0.057469		228.4	-0.0539794		228.4	-0.0350048
228.6				-0.0647993		228.6	-0.0626896		228.6	-0.0659829		228.6	-0.0599108		228.6	-0.0688477		228.6	-0.0553849		228.6	-0.0370396
228.79				-0.0660317		228.79	-0.0602426		228.79	-0.0662241		228.79	-0.0621187		228.79	-0.0631849		228.79	-0.0528047		228.79	-0.0355767
228.99				-0.0591105		228.99	-0.0532767		228.99	-0.0598353		228.99	-0.0520764		228.99	-0.0609432		228.99	-0.0522461		228.99	-0.0355862
229.21				-0.0689296		229.21	-0.0614587		229.21	-0.0604049		229.21	-0.0624015		229.21	-0.0646474		229.21	-0.0565008		229.21	-0.0354523
229.41				-0.0579174		229.41	-0.0524189		229.41	-0.0621148		229.41	-0.0528104		229.41	-0.0634271		229.41	-0.0517088		229.41	-0.0361422
229.6				-0.0589065		229.6	-0.0585299		229.6	-0.0644893		229.6	-0.0515163		229.6	-0.0573304		229.6	-0.0522801		229.6	-0.0398688
229.8				-0.0669699		229.8	-0.0627472		229.8	-0.0650041		229.8	-0.0623227		229.8	-0.0645214		229.8	-0.0532844		229.8	-0.0326947
229.99				-0.070125		229.99	-0.0604179		229.99	-0.0588379		229.99	-0.0642382		229.99	-0.0661041		229.99	-0.0547409		229.99	-0.0362541
230.19				-0.0607861		230.19	-0.0557727		230.19	-0.059631		230.19	-0.0504431		230.19	-0.0636741		230.19	-0.0553907		230.19	-0.0379378
230.41				-0.0617913		230.41	-0.0618666		230.41	-0.0652202		230.41	-0.0603027		230.41	-0.065922		230.41	-0.0604127		230.41	-0.0333006
230.61				-0.0589648		230.61	-0.0576877		230.61	-0.0601011		230.61	-0.0558709		230.61	-0.0615183		230.61	-0.0533517		230.61	-0.0371525
230.8				-0.0569208		230.8	-0.0528582		230.8	-0.0556589		230.8	-0.0559814		230.8	-0.0638049		230.8	-0.0531301		230.8	-0.0360353
231				-0.0674769		231	-0.0594665		231	-0.0675074		231	-0.055747		231	-0.0608271		231	-0.0522014		231	-0.035352
231.21				-0.0636146		231.21	-0.0596763		231.21	-0.0619461		231.21	-0.0567211		231.21	-0.0609624		231.21	-0.0529613		231.21	-0.0358195
231.41				-0.0630257		231.41	-0.057873		231.41	-0.0586803		231.41	-0.0571604		231.41	-0.0582128		231.41	-0.0531511		231.41	-0.0377018
231.61				-0.0705675		231.61	-0.0599148		231.61	-0.0613155		231.61	-0.0611242		231.61	-0.0641451		231.61	-0.0555131		231.61	-0.0358906
231.81				-0.0621839		231.81	-0.0557103		231.81	-0.0595978		231.81	-0.0568761		231.81	-0.0606794		231.81	-0.053227		231.81	-0.0339271
232				-0.0591539		232	-0.054324		232	-0.060157		232	-0.0526681		232	-0.0578332		232	-0.0493331		232	-0.0354791
232.2				-0.0638569		232.2	-0.0573495		232.2	-0.0630418		232.2	-0.0516615		232.2	-0.065949		232.2	-0.0554599		232.2	-0.0368774
232.41				-0.0652508		232.41	-0.0596823		232.41	-0.0526803		232.41	-0.0590188		232.41	-0.063262		232.41	-0.0595784		232.41	-0.0357912
232.61				-0.0558833		232.61	-0.0543656		232.61	-0.0590095		232.61	-0.0502747		232.61	-0.0641076		232.61	-0.0549448		232.61	-0.035273
232.81				-0.0656924		232.81	-0.0588127		232.81	-0.0636094		232.81	-0.0578987		232.81	-0.062125		232.81	-0.0568862		232.81	-0.0345941
233				-0.0636281		233	-0.0657968		233	-0.0598969		233	-0.0623965		233	-0.0646141		233	-0.0575592		233	-0.0367336
233.2				-0.057403		233.2	-0.0555654		233.2	-0.0582081		233.2	-0.0539991		233.2	-0.0582551		233.2	-0.0528763		233.2	-0.0400967
233.41				-0.0623571		233.41	-0.055488		233.41	-0.0659721		233.41	-0.0553256		233.41	-0.0579021		233.41	-0.0577715		233.41	-0.0403777
233.61				-0.0636616		233.61	-0.0654042		233.61	-0.0623528		233.61	-0.0593218		233.61	-0.0615067		233.61	-0.0561163		233.61	-0.038478
233.81				-0.0570263		233.81	-0.0543491		233.81	-0.0611433		233.81	-0.0574647		233.81	-0.0620505		233.81	-0.0517245		233.81	-0.0344753
234				-0.0610884		234	-0.0558779		234	-0.0610067		234	-0.0540058		234	-0.0607429		234	-0.0506057		234	-0.0396107
234.2				-0.0667529		234.2	-0.0596004		234.2	-0.0601163		234.2	-0.0607837		234.2	-0.0639327		234.2	-0.0563338		234.2	-0.0344471
234.4				-0.0596769		234.4	-0.0582218		234.4	-0.0615498		234.4	-0.0579237		234.4	-0.0593429		234.4	-0.0525216		234.4	-0.0335504
234.61				-0.0617442		234.61	-0.0577322		234.61	-0.064168		234.61	-0.0575062		234.61	-0.057672		234.61	-0.0524693		234.61	-0.0402565
234.81				-0.0667848		234.81	-0.0611498		234.81	-0.0597509		234.81	-0.0630968		234.81	-0.0687508		234.81	-0.055894		234.81	-0.0357525
235				-0.0648577		235	-0.0598043		235	-0.058038		235	-0.0574257		235	-0.0625745		235	-0.0589913		235	-0.0359651
235.22				-0.0648215		235.22	-0.062028		235.22	-0.064575		235.22	-0.0576827		235.22	-0.0615282		235.22	-0.0551248		235.22	-0.0348586
235.4				-0.0642972		235.4	-0.0638719		235.4	-0.0632107		235.4	-0.058628		235.4	-0.0640258		235.4	-0.0511881		235.4	-0.0361464
235.59				-0.068712		235.59	-0.0622152		235.59	-0.05932		235.59	-0.0630839		235.59	-0.0619861		235.59	-0.0582162		235.59	-0.0357251
235.81				-0.059631		235.81	-0.0535063		235.81	-0.0641872		235.81	-0.0543036		235.81	-0.0619022		235.81	-0.0530466		235.81	-0.0377344
236.01				-0.0673427		236.01	-0.0653102		236.01	-0.068261		236.01	-0.0630716		236.01	-0.061709		236.01	-0.0561228		236.01	-0.0319252
236.21				-0.0592636		236.21	-0.0576133		236.21	-0.0598756		236.21	-0.0557731		236.21	-0.0599123		236.21	-0.0539012		236.21	-0.0367116
236.4				-0.0584823		236.4	-0.0550769		236.4	-0.0594334		236.4	-0.0510213		236.4	-0.059171		236.4	-0.0568221		236.4	-0.0380278
236.6				-0.0657481		236.6	-0.0597703		236.6	-0.0615812		236.6	-0.0544644		236.6	-0.0607526		236.6	-0.0534772		236.6	-0.0395836
236.81				-0.0662331		236.81	-0.0622595		236.81	-0.0624191		236.81	-0.0598064		236.81	-0.0606797		236.81	-0.0534608		236.81	-0.0368386
236.99				-0.0638256		236.99	-0.0587544		236.99	-0.0623805		236.99	-0.0579123		236.99	-0.0626668		236.99	-0.0503349		236.99	-0.0390708
237.2				-0.0592652		237.2	-0.058302		237.2	-0.0605063		237.2	-0.0544267		237.2	-0.0599507		237.2	-0.0543081		237.2	-0.0380341
237.42				-0.0598397		237.42	-0.0569375		237.42	-0.0629066		237.42	-0.0607688		237.42	-0.0603263		237.42	-0.0533088		237.42	-0.0354866
237.6				-0.0603286		237.6	-0.0548652		237.6	-0.0655709		237.6	-0.052051		237.6	-0.05741		237.6	-0.0515853		237.6	-0.0382609
237.81				-0.0618164		237.81	-0.0626726		237.81	-0.0685269		237.81	-0.05602		237.81	-0.0604897		237.81	-0.0518127		237.81	-0.037521
238.01				-0.06397		238.01	-0.0630513		238.01	-0.0640107		238.01	-0.062718		238.01	-0.0677		238.01	-0.055741		238.01	-0.0344365
238.21				-0.0591475		238.21	-0.0544917		238.21	-0.0663195		238.21	-0.0489351		238.21	-0.0601615		238.21	-0.0493806		238.21	-0.039168
238.41				-0.0672547		238.41	-0.060724		238.41	-0.0681982		238.41	-0.0591065		238.41	-0.0659653		238.41	-0.0581974		238.41	-0.0365172
238.6				-0.0682966		238.6	-0.0667624		238.6	-0.0671989		238.6	-0.0637603		238.6	-0.0635099		238.6	-0.0537176		238.6	-0.0372498
238.8				-0.0573009		238.8	-0.0555936		238.8	-0.0598858		238.8	-0.0541484		238.8	-0.0594416		238.8	-0.051418		238.8	-0.0327705
239.01				-0.0603766		239.01	-0.0582159		239.01	-0.0682797		239.01	-0.0542773		239.01	-0.0645876		239.01	-0.0530694		239.01	-0.0359736
239.19				-0.0696518		239.19	-0.0656713		239.19	-0.072454		239.19	-0.0602568		239.19	-0.0631135		239.19	-0.0557519		239.19	-0.0351244
239.41				-0.0583822		239.41	-0.0557345		239.41	-0.06178		239.41	-0.0541156		239.41	-0.0611528		239.41	-0.0535095		239.41	-0.0381875
239.61				-0.0635084		239.61	-0.0565216		239.61	-0.0625624		239.61	-0.057405		239.61	-0.0621515		239.61	-0.0546002		239.61	-0.0339339
239.8				-0.0688471		239.8	-0.0621931		239.8	-0.0671754		239.8	-0.0587227		239.8	-0.0609594		239.8	-0.0555533		239.8	-0.0359255
240				-0.057161		240	-0.0573443		240	-0.06071		240	-0.0572264		240	-0.0585527		240	-0.0530477		240	-0.0372702
240.21				-0.060654		240.21	-0.0594928		240.21	-0.0641693		240.21	-0.0600313		240.21	-0.060806		240.21	-0.0509723		240.21	-0.0389974
240.41				-0.0667746		240.41	-0.0632844		240.41	-0.062716		240.41	-0.0624304		240.41	-0.0675126		240.41	-0.0573055		240.41	-0.034515
240.61				-0.0583971		240.61	-0.0575597		240.61	-0.0642212		240.61	-0.0560535		240.61	-0.0616283		240.61	-0.0516873		240.61	-0.037324
240.8				-0.0617872		240.8	-0.0603308		240.8	-0.0630583		240.8	-0.0499414		240.8	-0.0583699		240.8	-0.0544531		240.8	-0.0381989
241				-0.0682734		241	-0.0678293		241	-0.0671239		241	-0.0598707		241	-0.062803		241	-0.0521394		241	-0.0368199
241.19				-0.0676001		241.19	-0.0661616		241.19	-0.060755		241.19	-0.0610078		241.19	-0.0703712		241.19	-0.055509		241.19	-0.0345485
241.41				-0.060071		241.41	-0.0533366		241.41	-0.0674536		241.41	-0.0572822		241.41	-0.06422		241.41	-0.0567699		241.41	-0.0372408
241.61				-0.0668521		241.61	-0.0606197		241.61	-0.0648687		241.61	-0.0592692		241.61	-0.0647937		241.61	-0.0560726		241.61	-0.0349011
241.8				-0.0663322		241.8	-0.0628053		241.8	-0.0592182		241.8	-0.0624369		241.8	-0.0665156		241.8	-0.0542351		241.8	-0.0367705
242				-0.0578707		242	-0.0525699		242	-0.0589626		242	-0.0534271		242	-0.063334		242	-0.0525889		242	-0.0347672
242.2				-0.0661667		242.2	-0.0640687		242.2	-0.0670315		242.2	-0.0569434		242.2	-0.0631409		242.2	-0.0559937		242.2	-0.0388493
242.41				-0.0654472		242.41	-0.0615852		242.41	-0.0544862		242.41	-0.0609613		242.41	-0.0609672		242.41	-0.058021		242.41	-0.0346224
242.59				-0.0637316		242.59	-0.061074		242.59	-0.0601043		242.59	-0.0554832		242.59	-0.0653366		242.59	-0.0531667		242.59	-0.0386023
242.81				-0.0683887		242.81	-0.0627826		242.81	-0.0613064		242.81	-0.0590859		242.81	-0.0640485		242.81	-0.0582324		242.81	-0.0392847
243				-0.0694482		243	-0.0608342		243	-0.0625153		243	-0.0596687		243	-0.0625137		243	-0.0543515		243	-0.0403703
243.19				-0.0687884		243.19	-0.0641953		243.19	-0.0573638		243.19	-0.0585723		243.19	-0.0652392		243.19	-0.0541757		243.19	-0.0344049
243.41				-0.0645692		243.41	-0.0608838		243.41	-0.0622474		243.41	-0.0563359		243.41	-0.0605597		243.41	-0.0567702		243.41	-0.0371809
243.61				-0.0681051		243.61	-0.0589731		243.61	-0.0590519		243.61	-0.060222		243.61	-0.0640407		243.61	-0.0544735		243.61	-0.0384111
243.81				-0.0624371		243.81	-0.0527249		243.81	-0.0609053		243.81	-0.0548001		243.81	-0.0602876		243.81	-0.0505244		243.81	-0.0377275
244.01				-0.0627199		244.01	-0.0626657		244.01	-0.0631748		244.01	-0.0591697		244.01	-0.0650568		244.01	-0.0585045		244.01	-0.0380651
244.2				-0.0674417		244.2	-0.0628228		244.2	-0.0553102		244.2	-0.0637223		244.2	-0.0659739		244.2	-0.0578437		244.2	-0.0366138
244.39				-0.0654348		244.39	-0.0578694		244.39	-0.0563204		244.39	-0.0658899		244.39	-0.0656909		244.39	-0.0572324		244.39	-0.0374754
244.61				-0.0643779		244.61	-0.0569026		244.61	-0.0639714		244.61	-0.0550093		244.61	-0.060568		244.61	-0.0547009		244.61	-0.0390122
244.81				-0.0644324		244.81	-0.062685		244.81	-0.0588344		244.81	-0.0614909		244.81	-0.0628616		244.81	-0.0553602		244.81	-0.0386773
245.01				-0.0590728		245.01	-0.0591281		245.01	-0.0615057		245.01	-0.0571991		245.01	-0.0601177		245.01	-0.0534959		245.01	-0.0377338
245.2				-0.0609732		245.2	-0.0559495		245.2	-0.0577256		245.2	-0.0584831		245.2	-0.0623797		245.2	-0.0542707		245.2	-0.0357409
245.4				-0.0663805		245.4	-0.0633893		245.4	-0.0649709		245.4	-0.0627291		245.4	-0.0663449		245.4	-0.0545231		245.4	-0.0343794
245.6				-0.0592616		245.6	-0.0578459		245.6	-0.0613099		245.6	-0.0585672		245.6	-0.0597987		245.6	-0.050624		245.6	-0.0378508
245.81				-0.0596381		245.81	-0.0574749		245.81	-0.061544		245.81	-0.0567399		245.81	-0.0629646		245.81	-0.0546375		245.81	-0.0351499
246.01				-0.0689634		246.01	-0.0638966		246.01	-0.0589172		246.01	-0.0616258		246.01	-0.0673287		246.01	-0.0569932		246.01	-0.0341217
246.21				-0.0591365		246.21	-0.0543713		246.21	-0.0567333		246.21	-0.0529332		246.21	-0.0682465		246.21	-0.0535524		246.21	-0.0397551
246.4				-0.0597174		246.4	-0.0568942		246.4	-0.0612748		246.4	-0.055339		246.4	-0.0614916		246.4	-0.05178		246.4	-0.0341326
246.6				-0.0669654		246.6	-0.0624865		246.6	-0.0654752		246.6	-0.0596963		246.6	-0.0635571		246.6	-0.0570383		246.6	-0.0356433
246.81				-0.0616484		246.81	-0.0593124		246.81	-0.0566519		246.81	-0.0602791		246.81	-0.0640426		246.81	-0.0546574		246.81	-0.0379946
246.99				-0.0630784		246.99	-0.0597602		246.99	-0.0582201		246.99	-0.0573339		246.99	-0.0623705		246.99	-0.0501004		246.99	-0.0364884
247.21				-0.0712838		247.21	-0.0640464		247.21	-0.0653543		247.21	-0.0615245		247.21	-0.063914		247.21	-0.055356		247.21	-0.036808
247.41				-0.0609437		247.41	-0.0596822		247.41	-0.0604786		247.41	-0.0612673		247.41	-0.0590958		247.41	-0.051883		247.41	-0.0386178
247.6				-0.0575773		247.6	-0.0564323		247.6	-0.0582775		247.6	-0.0527481		247.6	-0.0593222		247.6	-0.0490269		247.6	-0.038912
247.8				-0.0664645		247.8	-0.0592993		247.8	-0.0682886		247.8	-0.0563812		247.8	-0.062885		247.8	-0.0564316		247.8	-0.0368735
248.01				-0.0650783		248.01	-0.0615278		248.01	-0.0641024		248.01	-0.0591211		248.01	-0.059594		248.01	-0.0559163		248.01	-0.0373219
248.21				-0.0578802		248.21	-0.0574202		248.21	-0.0628509		248.21	-0.0545443		248.21	-0.0600734		248.21	-0.0534265		248.21	-0.0412154
248.41				-0.0652456		248.41	-0.061774		248.41	-0.0635662		248.41	-0.0589856		248.41	-0.0654772		248.41	-0.0542658		248.41	-0.0332771
248.6				-0.0704346		248.6	-0.062609		248.6	-0.0634919		248.6	-0.0639838		248.6	-0.0641474		248.6	-0.0555136		248.6	-0.0371519
248.8				-0.0652447		248.8	-0.057845		248.8	-0.0655709		248.8	-0.051964		248.8	-0.0610655		248.8	-0.0506473		248.8	-0.032596
249.01				-0.0620535		249.01	-0.0613914		249.01	-0.067674		249.01	-0.0595287		249.01	-0.0609935		249.01	-0.051089		249.01	-0.0345477
249.19				-0.0655653		249.19	-0.0640847		249.19	-0.066785		249.19	-0.063449		249.19	-0.0698735		249.19	-0.0561845		249.19	-0.0365701
249.4				-0.0646231		249.4	-0.0593271		249.4	-0.0595293		249.4	-0.0590458		249.4	-0.0650468		249.4	-0.0532372		249.4	-0.037189
249.61				-0.0640525		249.61	-0.0605064		249.61	-0.0692054		249.61	-0.0551404		249.61	-0.0642467		249.61	-0.0534645		249.61	-0.0345488
249.8				-0.0673357		249.8	-0.0616079		249.8	-0.0672683		249.8	-0.0639573		249.8	-0.0655758		249.8	-0.0539825		249.8	-0.0404467
249.99				-0.0716158		249.99	-0.0653364		249.99	-0.0602514		249.99	-0.0619427		249.99	-0.064469		249.99	-0.0561184		249.99	-0.0360608
250.21				-0.0633308		250.21	-0.0578224		250.21	-0.0665018		250.21	-0.0538485		250.21	-0.0588975		250.21	-0.0545313		250.21	-0.037037
250.41				-0.0678138		250.41	-0.0642399		250.41	-0.0653329		250.41	-0.0645199		250.41	-0.0620328		250.41	-0.0538274		250.41	-0.0374544
250.61				-0.0563582		250.61	-0.0555199		250.61	-0.0642348		250.61	-0.0574037		250.61	-0.0609066		250.61	-0.0496367		250.61	-0.0397252
250.8				-0.0574289		250.8	-0.0498738		250.8	-0.0558972		250.8	-0.0543136		250.8	-0.0629969		250.8	-0.0492812		250.8	-0.038676
251				-0.0664234		251	-0.066859		251	-0.0683249		251	-0.0610086		251	-0.0687693		251	-0.0535832		251	-0.0352325
251.21				-0.0585257		251.21	-0.0606421		251.21	-0.0647185		251.21	-0.0606974		251.21	-0.0615755		251.21	-0.0552887		251.21	-0.0382806
251.41				-0.0573995		251.41	-0.0554026		251.41	-0.0645816		251.41	-0.0527901		251.41	-0.0621038		251.41	-0.0504792		251.41	-0.0374976
251.61				-0.0674933		251.61	-0.0631853		251.61	-0.0628852		251.61	-0.0663065		251.61	-0.0652467		251.61	-0.0575389		251.61	-0.0365205
251.81				-0.0544867		251.81	-0.053082		251.81	-0.0597985		251.81	-0.0549058		251.81	-0.0622405		251.81	-0.0531255		251.81	-0.0393844
252				-0.0592602		252	-0.0573382		252	-0.0619352		252	-0.0581942		252	-0.0616864		252	-0.0538295		252	-0.0391922
252.2				-0.0676816		252.2	-0.0633745		252.2	-0.0689779		252.2	-0.0615822		252.2	-0.0657035		252.2	-0.0555149		252.2	-0.0370617
252.41				-0.0606114		252.41	-0.0626914		252.41	-0.0570178		252.41	-0.0624703		252.41	-0.0611827		252.41	-0.0560229		252.41	-0.0361909
252.61				-0.0603543		252.61	-0.0559882		252.61	-0.0617396		252.61	-0.0546507		252.61	-0.0590285		252.61	-0.055664		252.61	-0.0365251
252.81				-0.0700284		252.81	-0.0646786		252.81	-0.0650773		252.81	-0.0601107		252.81	-0.0646233		252.81	-0.0546483		252.81	-0.0345239
253.02				-0.0620876		253.02	-0.0580327		253.02	-0.0616039		253.02	-0.059595		253.02	-0.0612498		253.02	-0.0526004		253.02	-0.0363684
253.2				-0.0614115		253.2	-0.0558315		253.2	-0.0574699		253.2	-0.0597414		253.2	-0.0629944		253.2	-0.0528899		253.2	-0.0366127
253.4				-0.0664906		253.4	-0.0610184		253.4	-0.0701054		253.4	-0.0585181		253.4	-0.0642442		253.4	-0.0548734		253.4	-0.0376552
253.61				-0.0630454		253.61	-0.0601891		253.61	-0.0590455		253.61	-0.061016		253.61	-0.0615546		253.61	-0.0548563		253.61	-0.0328434
253.81				-0.0580448		253.81	-0.056631		253.81	-0.0663063		253.81	-0.0539309		253.81	-0.0670269		253.81	-0.0574558		253.81	-0.0410616
254.01				-0.068694		254.01	-0.0616761		254.01	-0.0610742		254.01	-0.0611946		254.01	-0.0673632		254.01	-0.0550322		254.01	-0.0346842
254.2				-0.0706872		254.2	-0.060851		254.2	-0.060871		254.2	-0.0644812		254.2	-0.0681002		254.2	-0.061532		254.2	-0.03717
254.4				-0.0609489		254.4	-0.0578937		254.4	-0.0598631		254.4	-0.0536276		254.4	-0.0611366		254.4	-0.057013		254.4	-0.0374081
254.61				-0.0641305		254.61	-0.0611417		254.61	-0.0631871		254.61	-0.0580412		254.61	-0.0615921		254.61	-0.0497413		254.61	-0.0341206
254.79				-0.0665078		254.79	-0.0653265		254.79	-0.0628908		254.79	-0.0624837		254.79	-0.0680485		254.79	-0.0552535		254.79	-0.0375511
255.01				-0.0661198		255.01	-0.0565126		255.01	-0.0654085		255.01	-0.055503		255.01	-0.0612706		255.01	-0.0526485		255.01	-0.0370575
255.21				-0.0690186		255.21	-0.0636274		255.21	-0.0677284		255.21	-0.0532519		255.21	-0.0654968		255.21	-0.0568536		255.21	-0.0381547
255.39				-0.0639649		255.39	-0.0607728		255.39	-0.0683863		255.39	-0.0545717		255.39	-0.0625197		255.39	-0.0559658		255.39	-0.0381903
255.59				-0.0651306		255.59	-0.0638046		255.59	-0.0554243		255.59	-0.0617028		255.59	-0.0647686		255.59	-0.0606415		255.59	-0.0381976
255.81				-0.0634359		255.81	-0.060969		255.81	-0.0641184		255.81	-0.055548		255.81	-0.0669083		255.81	-0.0565705		255.81	-0.0393023
255.99				-0.0680341		255.99	-0.0614267		255.99	-0.0645249		255.99	-0.0585577		255.99	-0.0636408		255.99	-0.0578113		255.99	-0.0399293
256.2				-0.068494		256.2	-0.0670126		256.2	-0.0611349		256.2	-0.0616536		256.2	-0.0625242		256.2	-0.0538479		256.2	-0.0391738
256.4				-0.0599031		256.4	-0.058388		256.4	-0.0601936		256.4	-0.0551006		256.4	-0.0602195		256.4	-0.0531599		256.4	-0.0382845
256.6				-0.0694583		256.6	-0.0606915		256.6	-0.0604544		256.6	-0.0632545		256.6	-0.0622895		256.6	-0.0524146		256.6	-0.0401777
256.79				-0.068836		256.79	-0.0634065		256.79	-0.0618979		256.79	-0.0610991		256.79	-0.0669816		256.79	-0.0620835		256.79	-0.0374456
257.01				-0.0660093		257.01	-0.0621396		257.01	-0.0682012		257.01	-0.0558583		257.01	-0.0645944		257.01	-0.0547513		257.01	-0.0391283
257.21				-0.0699823		257.21	-0.0680613		257.21	-0.061538		257.21	-0.0630096		257.21	-0.0692271		257.21	-0.0583616		257.21	-0.0381546
257.41				-0.0630474		257.41	-0.0559741		257.41	-0.0558237		257.41	-0.0522314		257.41	-0.0638679		257.41	-0.0549941		257.41	-0.0412126
257.6				-0.05631		257.6	-0.0616333		257.6	-0.0571032		257.6	-0.0571571		257.6	-0.0633129		257.6	-0.0514141		257.6	-0.0387985
257.8				-0.0705367		257.8	-0.0638374		257.8	-0.067282		257.8	-0.0642524		257.8	-0.0643881		257.8	-0.0555731		257.8	-0.0370818
258.01				-0.0670605		258.01	-0.0589819		258.01	-0.0584083		258.01	-0.0626356		258.01	-0.0626659		258.01	-0.0569298		258.01	-0.0376874
258.21				-0.0579282		258.21	-0.0553298		258.21	-0.0596056		258.21	-0.0551295		258.21	-0.0580652		258.21	-0.0535244		258.21	-0.0371379
258.41				-0.068446		258.41	-0.0640726		258.41	-0.0656176		258.41	-0.0634335		258.41	-0.0664128		258.41	-0.0579231		258.41	-0.0383458
258.62				-0.0608854		258.62	-0.0593553		258.62	-0.0634731		258.62	-0.0575447		258.62	-0.060773		258.62	-0.0568679		258.62	-0.0342138
258.8				-0.0623081		258.8	-0.055162		258.8	-0.0601536		258.8	-0.0559596		258.8	-0.063515		258.8	-0.0566634		258.8	-0.0381846
259.01				-0.0661079		259.01	-0.0584125		259.01	-0.0700409		259.01	-0.0582167		259.01	-0.0624225		259.01	-0.0569893		259.01	-0.0379625
259.21				-0.0675906		259.21	-0.0582442		259.21	-0.0590683		259.21	-0.0608793		259.21	-0.0649548		259.21	-0.0562269		259.21	-0.0352287
259.41				-0.0608059		259.41	-0.0571078		259.41	-0.0611446		259.41	-0.0570193		259.41	-0.0587956		259.41	-0.0512333		259.41	-0.0402324
259.61				-0.0664933		259.61	-0.0620328		259.61	-0.064974		259.61	-0.0607965		259.61	-0.0645187		259.61	-0.0561798		259.61	-0.0373442
259.8				-0.0704718		259.8	-0.0618861		259.8	-0.0628222		259.8	-0.0625107		259.8	-0.064878		259.8	-0.0582273		259.8	-0.0388231
260				-0.0637453		260	-0.0558725		260	-0.0693417		260	-0.055881		260	-0.0636633		260	-0.0557245		260	-0.0364489
260.21				-0.0617468		260.21	-0.0648912		260.21	-0.069291		260.21	-0.0601802		260.21	-0.0587885		260.21	-0.0533578		260.21	-0.040071
260.41				-0.0663626		260.41	-0.0621104		260.41	-0.0663308		260.41	-0.0666676		260.41	-0.0681407		260.41	-0.056408		260.41	-0.0379767
260.61				-0.0645565		260.61	-0.0510641		260.61	-0.0658282		260.61	-0.0541768		260.61	-0.0591966		260.61	-0.0492205		260.61	-0.034537
260.8				-0.05951		260.8	-0.0525567		260.8	-0.0682784		260.8	-0.0526048		260.8	-0.0620281		260.8	-0.0496755		260.8	-0.0394429
261				-0.0683295		261	-0.0666816		261	-0.0696941		261	-0.0624575		261	-0.0666127		261	-0.0518529		261	-0.0353445
261.2				-0.0672681		261.2	-0.0620539		261.2	-0.0623301		261.2	-0.0561637		261.2	-0.0636289		261.2	-0.0548582		261.2	-0.0389081
261.41				-0.0630611		261.41	-0.0605089		261.41	-0.0673206		261.41	-0.0560381		261.41	-0.0606143		261.41	-0.0519811		261.41	-0.0349727
261.59				-0.0686542		261.59	-0.0613047		261.59	-0.0692292		261.59	-0.0590269		261.59	-0.0669301		261.59	-0.0523868		261.59	-0.0359457
261.81				-0.0654293		261.81	-0.0608167		261.81	-0.0633327		261.81	-0.0547817		261.81	-0.0599286		261.81	-0.0493013		261.81	-0.0363322
262				-0.0562522		262	-0.0573882		262	-0.0634014		262	-0.0590285		262	-0.059649		262	-0.0488697		262	-0.0396245
262.2				-0.0691502		262.2	-0.0622607		262.2	-0.0632456		262.2	-0.0623363		262.2	-0.067144		262.2	-0.0522908		262.2	-0.0368679
262.41				-0.0662927		262.41	-0.058387		262.41	-0.0678332		262.41	-0.0589797		262.41	-0.0648928		262.41	-0.0570649		262.41	-0.0386262
262.61				-0.0611483		262.61	-0.0594462		262.61	-0.0674724		262.61	-0.055425		262.61	-0.0607012		262.61	-0.0558653		262.61	-0.043484
262.81				-0.0692559		262.81	-0.0670665		262.81	-0.063655		262.81	-0.0592463		262.81	-0.0702463		262.81	-0.0585095		262.81	-0.0364654
263				-0.0706765		263	-0.0637867		263	-0.064176		263	-0.0623037		263	-0.0726933		263	-0.0592488		263	-0.0388806
263.2				-0.0572051		263.2	-0.0540443		263.2	-0.0645377		263.2	-0.0538047		263.2	-0.0638207		263.2	-0.052411		263.2	-0.0345801
263.4				-0.0683483		263.4	-0.0609522		263.4	-0.0689641		263.4	-0.0613421		263.4	-0.0658213		263.4	-0.0556227		263.4	-0.0365068
263.59				-0.0660108		263.59	-0.0634779		263.59	-0.0610327		263.59	-0.0617256		263.59	-0.0672545		263.59	-0.0572186		263.59	-0.0378911
263.81				-0.0612638		263.81	-0.0536477		263.81	-0.0631145		263.81	-0.0581057		263.81	-0.0642353		263.81	-0.056867		263.81	-0.0373549
264.01				-0.0704633		264.01	-0.0698271		264.01	-0.0676542		264.01	-0.0654535		264.01	-0.0675177		264.01	-0.0604741		264.01	-0.0371787
264.2				-0.0675871		264.2	-0.0643001		264.2	-0.0653039		264.2	-0.0655644		264.2	-0.0643696		264.2	-0.0553361		264.2	-0.0332588
264.4				-0.0634615		264.4	-0.0578899		264.4	-0.0633598		264.4	-0.061271		264.4	-0.0614213		264.4	-0.0518812		264.4	-0.0387012
264.61				-0.0664685		264.61	-0.0613174		264.61	-0.0686982		264.61	-0.0565643		264.61	-0.0669254		264.61	-0.0559682		264.61	-0.0380904
264.81				-0.0664839		264.81	-0.0661159		264.81	-0.0637842		264.81	-0.0619728		264.81	-0.0634498		264.81	-0.0561317		264.81	-0.0367372
265.01				-0.0608391		265.01	-0.056971		265.01	-0.0610968		265.01	-0.0582881		265.01	-0.0632301		265.01	-0.0561009		265.01	-0.0373251
265.2				-0.0595687		265.2	-0.0597495		265.2	-0.0647214		265.2	-0.055841		265.2	-0.0667643		265.2	-0.0517297		265.2	-0.0403698
265.4				-0.0714986		265.4	-0.0618015		265.4	-0.0616039		265.4	-0.0635224		265.4	-0.0702842		265.4	-0.0573688		265.4	-0.0361003
265.6				-0.0629038		265.6	-0.0571494		265.6	-0.058006		265.6	-0.0573969		265.6	-0.0660812		265.6	-0.0536295		265.6	-0.0402752
265.81				-0.0662989		265.81	-0.060061		265.81	-0.0638057		265.81	-0.0589058		265.81	-0.0645593		265.81	-0.0557391		265.81	-0.0391155
266.01				-0.0683005		266.01	-0.0678215		266.01	-0.0585418		266.01	-0.0642396		266.01	-0.0665498		266.01	-0.0579007		266.01	-0.0390921
266.21				-0.0642266		266.21	-0.0554169		266.21	-0.0567374		266.21	-0.0569858		266.21	-0.0672125		266.21	-0.0552769		266.21	-0.03751
266.42				-0.0635254		266.42	-0.0621986		266.42	-0.0678338		266.42	-0.058972		266.42	-0.0633834		266.42	-0.0575633		266.42	-0.0354883
266.6				-0.0695817		266.6	-0.0649653		266.6	-0.0636377		266.6	-0.063441		266.6	-0.06771		266.6	-0.0595204		266.6	-0.0379593
266.81				-0.0644191		266.81	-0.0584706		266.81	-0.0594969		266.81	-0.0637139		266.81	-0.0686973		266.81	-0.0570839		266.81	-0.0386948
267.01				-0.0650659		267.01	-0.0581456		267.01	-0.0668706		267.01	-0.0572677		267.01	-0.0634641		267.01	-0.0557402		267.01	-0.0401246
267.21				-0.0729929		267.21	-0.060443		267.21	-0.0595439		267.21	-0.0641406		267.21	-0.0677715		267.21	-0.0587723		267.21	-0.0398731
267.41				-0.061961		267.41	-0.061052		267.41	-0.0606553		267.41	-0.0595261		267.41	-0.0621251		267.41	-0.0543318		267.41	-0.040486
267.6				-0.0603403		267.6	-0.0591146		267.6	-0.0585426		267.6	-0.0604422		267.6	-0.0630919		267.6	-0.0563385		267.6	-0.0401418
267.79				-0.0630968		267.79	-0.0603407		267.79	-0.0587098		267.79	-0.0566086		267.79	-0.0643437		267.79	-0.0574704		267.79	-0.0411943
268.01				-0.0648465		268.01	-0.0624574		268.01	-0.0595551		268.01	-0.0597822		268.01	-0.0685804		268.01	-0.0566077		268.01	-0.0373149
268.21				-0.0612979		268.21	-0.0593674		268.21	-0.0642659		268.21	-0.0518545		268.21	-0.060663		268.21	-0.05352		268.21	-0.0409389
268.41				-0.069116		268.41	-0.0647104		268.41	-0.0596354		268.41	-0.0668088		268.41	-0.0653004		268.41	-0.0582695		268.41	-0.0397661
268.6				-0.0675392		268.6	-0.0671747		268.6	-0.0616722		268.6	-0.0677191		268.6	-0.0689842		268.6	-0.0566405		268.6	-0.0380307
268.8				-0.0645749		268.8	-0.0574313		268.8	-0.062192		268.8	-0.0576062		268.8	-0.0640431		268.8	-0.0549898		268.8	-0.0439317
269				-0.0700966		269	-0.0644123		269	-0.0679108		269	-0.0598194		269	-0.063574		269	-0.055564		269	-0.0371043
269.19				-0.067407		269.19	-0.0640632		269.19	-0.0640904		269.19	-0.0614376		269.19	-0.0642325		269.19	-0.0581371		269.19	-0.0385746
269.41				-0.06188		269.41	-0.0590985		269.41	-0.0609518		269.41	-0.0566907		269.41	-0.063376		269.41	-0.0522828		269.41	-0.0393672
269.61				-0.0673931		269.61	-0.0631007		269.61	-0.0681007		269.61	-0.0632165		269.61	-0.0662221		269.61	-0.0576063		269.61	-0.0379618
269.8				-0.0708311		269.8	-0.0670357		269.8	-0.0651541		269.8	-0.0652262		269.8	-0.0653837		269.8	-0.0568746		269.8	-0.0391692
270				-0.0650641		270	-0.058519		270	-0.0653755		270	-0.0629773		270	-0.0643473		270	-0.0526256		270	-0.0393508
270.21				-0.064217		270.21	-0.0604973		270.21	-0.0653948		270.21	-0.0593835		270.21	-0.067168		270.21	-0.0535617		270.21	-0.037363
270.39				-0.0650817		270.39	-0.0634275		270.39	-0.0669965		270.39	-0.0609698		270.39	-0.0636048		270.39	-0.0577083		270.39	-0.0398018
270.61				-0.06286		270.61	-0.058941		270.61	-0.061578		270.61	-0.0549944		270.61	-0.0628152		270.61	-0.0574644		270.61	-0.041234
270.81				-0.0672999		270.81	-0.065935		270.81	-0.0708212		270.81	-0.0645693		270.81	-0.0674456		270.81	-0.0553619		270.81	-0.033784
271				-0.0682957		271	-0.0646132		271	-0.0630288		271	-0.0668627		271	-0.0675294		271	-0.0563505		271	-0.0405558
271.2				-0.0626938		271.2	-0.0600685		271.2	-0.0615693		271.2	-0.0601465		271.2	-0.0672351		271.2	-0.0566275		271.2	-0.034742
271.41				-0.0639129		271.41	-0.0602895		271.41	-0.0665962		271.41	-0.0568851		271.41	-0.0619507		271.41	-0.0549603		271.41	-0.0414236
271.61				-0.0740887		271.61	-0.067521		271.61	-0.0675833		271.61	-0.0646503		271.61	-0.069295		271.61	-0.0552979		271.61	-0.0396989
271.81				-0.0639939		271.81	-0.0579901		271.81	-0.0644233		271.81	-0.0584633		271.81	-0.0627475		271.81	-0.0542427		271.81	-0.042397
272				-0.0590599		272	-0.0551777		272	-0.0653408		272	-0.0542961		272	-0.0672551		272	-0.0528352		272	-0.0386673
272.2				-0.0682444		272.2	-0.0627806		272.2	-0.069062		272.2	-0.0591035		272.2	-0.0648716		272.2	-0.0528144		272.2	-0.0347342
272.41				-0.0681325		272.41	-0.0654069		272.41	-0.0630459		272.41	-0.0634376		272.41	-0.0637287		272.41	-0.0549451		272.41	-0.0389411
272.61				-0.0599615		272.61	-0.0606889		272.61	-0.0644516		272.61	-0.0560598		272.61	-0.0636164		272.61	-0.0549629		272.61	-0.0432706
272.81				-0.0725535		272.81	-0.0634674		272.81	-0.0671126		272.81	-0.0654171		272.81	-0.0686409		272.81	-0.0588504		272.81	-0.0392111
273.01				-0.0620456		273.01	-0.0594797		273.01	-0.0666519		273.01	-0.0603655		273.01	-0.0657779		273.01	-0.0548364		273.01	-0.037213
273.2				-0.0638063		273.2	-0.0608103		273.2	-0.0649429		273.2	-0.0582639		273.2	-0.0636209		273.2	-0.0503442		273.2	-0.0406591
273.4				-0.0671589		273.4	-0.0641196		273.4	-0.0707261		273.4	-0.0601		273.4	-0.0657625		273.4	-0.0576185		273.4	-0.0386227
273.61				-0.0699755		273.61	-0.0635037		273.61	-0.0623912		273.61	-0.0646687		273.61	-0.0675725		273.61	-0.0554812		273.61	-0.0400739
273.79				-0.0662665		273.79	-0.0616944		273.79	-0.0630834		273.79	-0.0617802		273.79	-0.0662405		273.79	-0.0557709		273.79	-0.0369738
274.01				-0.0706576		274.01	-0.068142		274.01	-0.0677261		274.01	-0.0653954		274.01	-0.068972		274.01	-0.0582414		274.01	-0.0371629
274.22				-0.0653718		274.22	-0.0618778		274.22	-0.0610304		274.22	-0.0556774		274.22	-0.0656382		274.22	-0.0527882		274.22	-0.0384832
274.4				-0.0620381		274.4	-0.0557637		274.4	-0.064709		274.4	-0.0559181		274.4	-0.0652456		274.4	-0.0537767		274.4	-0.0428794
274.61				-0.0694636		274.61	-0.0656756		274.61	-0.0749817		274.61	-0.060132		274.61	-0.0631847		274.61	-0.0580445		274.61	-0.0392372
274.79				-0.0689203		274.79	-0.065532		274.79	-0.0699605		274.79	-0.0638608		274.79	-0.0665129		274.79	-0.0601702		274.79	-0.0385434
275				-0.0681824		275	-0.0636063		275	-0.0590631		275	-0.0618826		275	-0.0655943		275	-0.0583957		275	-0.0416458
275.21				-0.0705372		275.21	-0.0644104		275.21	-0.0713176		275.21	-0.0625428		275.21	-0.0672435		275.21	-0.0599603		275.21	-0.0365696
275.4				-0.069846		275.4	-0.0644019		275.4	-0.0697027		275.4	-0.0671727		275.4	-0.0643265		275.4	-0.0584011		275.4	-0.0389143
275.6				-0.064369		275.6	-0.0617146		275.6	-0.0629373		275.6	-0.0575015		275.6	-0.0631868		275.6	-0.0552305		275.6	-0.0398817
275.79				-0.0623239		275.79	-0.0567626		275.79	-0.0611165		275.79	-0.058202		275.79	-0.0640796		275.79	-0.0543592		275.79	-0.0386762
276.01				-0.0723664		276.01	-0.0634874		276.01	-0.0652076		276.01	-0.0660114		276.01	-0.0688084		276.01	-0.0594786		276.01	-0.040613
276.21				-0.0628283		276.21	-0.0589699		276.21	-0.0636481		276.21	-0.0581897		276.21	-0.0666121		276.21	-0.0526358		276.21	-0.0413855
276.41				-0.0684541		276.41	-0.0655351		276.41	-0.068304		276.41	-0.0645792		276.41	-0.0703131		276.41	-0.0586433		276.41	-0.0385251
276.6				-0.0729335		276.6	-0.0687124		276.6	-0.065346		276.6	-0.0700288		276.6	-0.0705213		276.6	-0.057439		276.6	-0.0389212
276.8				-0.0661138		276.8	-0.0615465		276.8	-0.0632768		276.8	-0.065654		276.8	-0.066277		276.8	-0.0586335		276.8	-0.0417933
277.01				-0.0632973		277.01	-0.0591653		277.01	-0.0700656		277.01	-0.0563652		277.01	-0.0644378		277.01	-0.0582192		277.01	-0.0395995
277.19				-0.0698644		277.19	-0.0596288		277.19	-0.0675486		277.19	-0.0603338		277.19	-0.0639047		277.19	-0.055722		277.19	-0.0384298
277.41				-0.0637325		277.41	-0.0565305		277.41	-0.0582136		277.41	-0.0600406		277.41	-0.0646299		277.41	-0.0567905		277.41	-0.0409121
277.6				-0.0626655		277.6	-0.057344		277.6	-0.0648118		277.6	-0.0554743		277.6	-0.0630087		277.6	-0.0553175		277.6	-0.0435193
277.8				-0.0689666		277.8	-0.0694651		277.8	-0.0698293		277.8	-0.0646368		277.8	-0.068112		277.8	-0.0603363		277.8	-0.0380834
278.01				-0.0649523		278.01	-0.0675812		278.01	-0.0629914		278.01	-0.0652187		278.01	-0.0640721		278.01	-0.0551227		278.01	-0.0387769
278.21				-0.062156		278.21	-0.0593438		278.21	-0.0647889		278.21	-0.0593717		278.21	-0.0659775		278.21	-0.0575168		278.21	-0.0405897
[truncated: 48,614 more rows]
[truncated: 1 more columns]

## Sheet: SARS1 S1B
SARS1 S1B
[truncated: 27,163 more rows]
[truncated: 1 more columns]

## Sheet: SARS2 S1B
SARS2 S1B
[truncated: 27,152 more rows]
[truncated: 10 more columns]
