# Supplementary material for: A human monoclonal antibody blocking SARS-CoV-2 infection
Source: Nat Commun. 2020 May 4;11:2251. doi: 10.1038/s41467-020-16256-y (PMC7198537; doi:10.1038/s41467-020-16256-y)
Supplement: Supplementary file 3 — Source Data [file 41467_2020_16256_MOESM3_ESM.zip › Supplementary Figure 4 raw data.xls]

## Sheet: Blad1
P1
			1	2	3	4	5	6	7	8	9	10	11	12
A															Read 1:450
B	47D11	SARS1 Secto		0.97	0.94	0.962	0.997	1.049	1.065	1.046	1.037	1.099	1.116		Read 1:450
C	47D11	SARS1 Secto		0.929	0.911	0.929	0.964	1.01	1.005	1.007	1.014	1.038	1.092		Read 1:450
D	43C6	SARS1 Secto		0.108	0.097	0.093	0.099	0.773	0.964	1.006	1.021	1.028	1.074		Read 1:450
E	43C6	SARS1 Secto		0.117	0.095	0.098	0.099	0.774	1.008	1.015	1.038	1.044	1.058		Read 1:450
F	35F4	SARS1 Secto		0.107	0.102	0.112	0.146	0.716	0.979	1.01	1.048	1.045	1.061		Read 1:450
G	35F4	SARS1 Secto		0.115	0.112	0.118	0.163	0.748	1.026	1.106	1.117	1.118	1.156		Read 1:450
H															Read 1:450
	Mab concentration (ug/ml)			60	30	15	7.5	3.75	1.875	0.9375	0.46875	0.234375	0.117188
	log10 concentration			1.77815	1.47712	1.17609	0.875061	0.574031	0.273001	-0.0280287	-0.329059	-0.630089	-0.931119
P2
			1	2	3	4	5	6	7	8	9	10	11	12
A															Read 1:450
B	35F4	SARS1 S1B		0.238	0.321	0.771	1.006	1.07	1.079	1.094	1.101	1.091	1.127		Read 1:450
C	35F4	SARS1 S1B		0.25	0.313	0.689	0.945	1.021	1.01	1.049	1.051	1.059	1.085		Read 1:450
D	no mab	SARS1 Secto		1.004	0.995	0.968	0.974	0.937	0.967	0.971	0.955	0.893	1.009		Read 1:450
E	no mab	SARS1 Secto		0.986	0.967	1.005	0.91	0.938	0.954	0.987	0.964	0.979	1.017		Read 1:450
F	7.7G6	SARS1 Secto		1.018	1.003	0.969	0.961	0.979	0.967	1.005	0.932	0.987	1.011		Read 1:450
G	7.7G6	SARS1 Secto		1.082	1.032	1.051	1.007	1.098	1.016	1.048	1.04	1.002	1.081		Read 1:450
H															Read 1:450
P3
			1	2	3	4	5	6	7	8	9	10	11	12
A															Read 1:450
B	7.7G6	SARS1 S1B		1.215	1.203	1.216	1.218	1.168	1.191	1.191	1.165	1.218	1.223		Read 1:450
C	7.7G6	SARS1 S1B		1.163	1.12	1.121	1.13	1.167	1.126	1.131	1.095	1.129	1.174		Read 1:450
D	47D11	SARS1 S1B		1.336	1.4	1.335	1.273	1.211	1.151	1.189	1.155	1.172	1.185		Read 1:450
E	47D11	SARS1 S1B		1.372	1.406	1.336	1.294	1.24	1.183	1.199	1.157	1.143	1.186		Read 1:450
F	43C6	SARS1 S1B		0.461	0.373	1.063	1.137	1.158	1.167	1.185	1.121	1.139	1.199		Read 1:450
G	43C6	SARS1 S1B		0.471	0.412	1.142	1.209	1.176	1.283	1.188	1.159	1.237	1.23		Read 1:450
H															Read 1:450
P4
			1	2	3	4	5	6	7	8	9	10	11	12
A															Read 1:450
B	43c6	SARS2 Secto		1.03	0.972	0.943	0.933	1.004	1.003	0.953	0.941	0.951	0.959		Read 1:450
C	43c6	SARS2 Secto		0.987	0.942	0.933	0.957	0.93	0.972	0.943	0.905	0.902	0.945		Read 1:450
D	35F4	SRAS2 Secto		0.987	0.94	0.934	0.949	0.965	0.946	0.974	0.95	0.949	0.979		Read 1:450
E	35F4	SRAS2 Secto		1.035	1.02	0.976	0.987	0.997	1.011	1.003	0.969	0.997	1.023		Read 1:450
F	no mab	SARS1 S1B		1.191	1.188	1.185	1.19	1.132	1.168	1.158	1.172	1.17	1.195		Read 1:450
G	no mab	SARS1 S1B		1.264	1.239	1.204	1.196	1.14	1.223	1.201	1.192	1.156	1.192		Read 1:450
H															Read 1:450
p5
			1	2	3	4	5	6	7	8	9	10	11	12
A															Read 1:450
B	no mab	SARS2 Secto		0.846	0.863	0.846	0.906	0.844	0.889	0.873	0.833	0.863	0.785		Read 1:450
C	no mab	SARS2 Secto		0.909	0.865	0.88	0.909	0.912	0.902	0.905	0.866	0.891	0.829		Read 1:450
D	7.7G6	SARS2 Secto		0.96	0.961	0.947	0.916	0.981	0.919	0.898	0.912	0.901	0.899		Read 1:450
E	7.7G6	SARS2 Secto		0.963	0.916	0.93	0.98	0.919	0.929	0.935	0.916	0.917	0.882		Read 1:450
F	47D11	SARS2 Secto		0.87	0.881	0.954	1.042	1.005	1.006	0.999	0.907	0.965	0.969		Read 1:450
G	47D11	SARS2 Secto		0.927	0.964	0.972	1.048	1.024	1.057	1.05	1.01	1.002	0.988		Read 1:450
H															Read 1:450
P6
			1	2	3	4	5	6	7	8	9	10	11	12
A															Read 1:450
B	47D11	SARS2 S1B		1.295	1.216	1.25	1.301	1.307	1.252	1.329	1.186	1.235	1.237		Read 1:450
C	47D11	SARS2 S1B		1.352	1.223	1.156	1.167	1.228	1.225	1.267	1.2	1.187	1.211		Read 1:450
D	43C6	SARS2 S1B		1.278	1.183	1.174	1.27	1.158	1.157	1.215	1.072	1.172	1.154		Read 1:450
E	43C6	SARS2 S1B		1.307	1.246	1.266	1.261	1.29	1.268	1.308	1.245	1.262	1.226		Read 1:450
F	35F4	SARS2 S1B		1.307	1.177	1.184	1.21	1.279	1.269	1.251	1.217	1.204	1.262		Read 1:450
G	35F4	SARS2 S1B		1.214	1.291	1.296	1.31	1.283	1.282	1.276	1.25	1.231	1.275		Read 1:450
H															Read 1:450
P7
			1	2	3	4	5	6	7	8	9	10	11	12
A															Read 1:450
B	no mab	no spike		0.064	0.061	0.062	0.064	0.064	0.065	0.063	0.06	0.059	0.062		Read 1:450
C	no mab	no spike		0.058	0.057	0.057	0.057	0.059	0.058	0.058	0.057	0.056	0.058		Read 1:450
D	no mab	SARS2 S1B		1.274	1.231	1.196	1.264	1.257	1.328	1.272	1.259	1.244	1.256		Read 1:450
E	no mab	SARS2 S1B		1.306	1.271	1.259	1.264	1.237	1.313	1.271	1.242	1.238	1.241		Read 1:450
F	7.7G6	SARS2 S1B		1.318	1.281	1.312	1.269	1.272	1.291	1.277	1.259	1.278	1.272		Read 1:450
G	7.7G6	SARS2 S1B		1.313	1.338	1.362	1.294	1.337	1.358	1.299	1.301	1.281	1.356		Read 1:450
H															Read 1:450
