# Supplementary material for: A human monoclonal antibody blocking SARS-CoV-2 infection
Source: Nat Commun. 2020 May 4;11:2251. doi: 10.1038/s41467-020-16256-y (PMC7198537; doi:10.1038/s41467-020-16256-y)
Supplement: Supplementary file 3 — Source Data [file 41467_2020_16256_MOESM3_ESM.zip › Supplementary Figure 5 raw data.xlsx]

## Sheet: result
firefly luciferase measurement
	Experiment 1
															Infectivity (%)
	Mab concentration (ug/ml)	H2L2 43C6 SARS1 250X			H2L2 35F4 SARS1 250X			virus ctr. SARS1 250X			anti-strep SARS1 250X				H2L2 43C6 SARS1 250X			H2L2 35F4 SARS1 250X			anti-strep SARS1 250X
	20	140	250	90	170	130	120	2345560	2110870	2905830	2758350	2241240	2674390		6.3014e-05	0.000112525	4.0509e-05	7.6517e-05	5.8513e-05	5.4012e-05	1.24153	1.00878	1.20374
	5	290	22110	260	23120	10440	1880	2230390	2667030	2237090	2111080	2017380	2395450		0.000130529	0.00995171	0.000117026	0.0104063	0.00469904	0.000846188	0.950197	0.908023	1.07819
	1.25	12880	460	17340	23870	3820	15740	2428120	1963590	2414030	2070470	1893250	2189880		0.00579729	0.000207046	0.00780473	0.0107439	0.00171938	0.00708457	0.931919	0.852152	0.985665
	0.3125	24140	32350	3120	237690	74730	189530	2000380	2396330	1990580	2168320	1976400	2237090		0.0108654	0.0145607	0.00140431	0.106984	0.033636	0.0853075	0.975961	0.889578	1.00691
	0.078125	104470	95440	151230	473760	403740	374810	2358710	1903960	2412490	1897020	2138460	1915400		0.0470219	0.0429575	0.0680686	0.213239	0.181723	0.168702	0.853849	0.962521	0.862122
	0.0195312	616690	357400	434610	1217540	1077820	976890	2214860	2529050	2396740	2151700	1962750	2204380		0.277572	0.160866	0.195618	0.548015	0.485127	0.439698	0.96848	0.883434	0.992191
	0.00488281	1258600	1399600	1796720	1636030	1879750	1730520	2395280	2094520	2104740	2018160	1842640	2424110		0.566496	0.62996	0.808704	0.736377	0.846075	0.778907	0.908374	0.829372	1.09109
	0.0012207	2229110	1811640	1686680	2085940	1914410	1935700	2052670	1983250	1920530	1899740	1830650	1986210		1.00332	0.815419	0.759175	0.938882	0.861676	0.871259	0.855073	0.823976	0.893993
	0.000305176	1635790	1359440	1807370	1803920	1965930	1611860	2202930	2003890	1723250	2088930	1807640	2217610		0.736269	0.611884	0.813497	0.811944	0.884865	0.725498	0.940227	0.813619	0.998146
								2.22173e+06
															Infectivity (%)
	Mab concentration (ug/ml)	H2L2 43C6 SARS2 250X			H2L2 35F4 SARS2 250X			virus ctr. SARS2 250x			anti-strep SARS2 250X				H2L2 43C6 SARS2 250X			H2L2 35F4 SARS2 250X			anti-strep SARS2 250X
	20	106890	89740	89550	41490	80370	26670		128380	162180	264380	57520	91260		0.583209	0.489635	0.488599	0.226376	0.438511	0.145516	1.4425	0.313838	0.497929
	5	94400	144870	107830	315410	112350	142800		100570	140040	250890	254380	198720		0.515061	0.790433	0.588337	1.72093	0.612999	0.779139	1.3689	1.38794	1.08425
	1.25	267170	82190	230970	147670	137520	250430	264700	176530	181970	235600	185790	176700		1.45772	0.448442	1.26021	0.805711	0.750331	1.36639	1.28547	1.0137	0.964103
	0.3125	187300	98310	174780	249220	119740	116960	183440	132140	149810	94010	135500	161650		1.02194	0.536395	0.953627	1.35978	0.65332	0.638152	0.512933	0.739309	0.881988
	0.078125	62560	261040	157560	90830	71740	190430	236530	128540	145310	119960	149310	170420		0.341337	1.42428	0.859672	0.495583	0.391425	1.03902	0.654521	0.814659	0.929838
	0.0195312	109400	151820	123460	149050	152360	189070	137220	213920	193440	166260	326680	174190		0.596904	0.828354	0.673617	0.81324	0.8313	1.0316	0.907141	1.78242	0.950408
	0.00488281	41190	177250	108650	175890	181670	157980	259070	110080	130310	157600	265380	143960		0.224739	0.967104	0.592811	0.959683	0.99122	0.861964	0.85989	1.44795	0.785468
	0.0012207	7060	110250	96110	87410	125200	148490	338100	122650	247120	213660	178380	185470		0.0385205	0.601541	0.524391	0.476923	0.683111	0.810185	1.16576	0.973269	1.01195
	0.000305176	3630	143200	202600	137080	140640	81450	187110	265130	247690	169340	135400	192990		0.0198058	0.781322	1.10542	0.74793	0.767354	0.444404	0.923946	0.738764	1.05298
								183279
	Experiment 2
															Infectivity (%)
		H2L2 35F4			H2L2 43C6			anti-strep SARS 250X			virus control SARS 250X				H2L2 35F4			H2L2 43C6			anti-strep SARS 250X
		140	160	100	7910	130	1160	739630	1004300	907080	839700	864320	651260		8.12418e-05	9.28478e-05	5.80299e-05	0.00459016	7.54389e-05	0.000673147	0.429206	0.582794	0.526377
		300	140	390	7530	180	320	793350	766680	614410	601090	761990	739000		0.00017409	8.12418e-05	0.000226317	0.00436965	0.000104454	0.000185696	0.46038	0.444904	0.356541
		1950	2260	8910	25390	18150	7480	727320	676620	638380	561370	817100	654120		0.00113158	0.00131148	0.00517046	0.0147338	0.0105324	0.00434064	0.422063	0.392642	0.370451
		32700	37410	28090	28700	13820	19500	793000	895690	770980	567500	657850	618250		0.0189758	0.021709	0.0163006	0.0166546	0.00801973	0.0113158	0.460177	0.519768	0.447399
		223950	111740	95730	104010	125330	157800	766160	891600	721640	576860	691850	748540		0.129958	0.0648426	0.055552	0.0603569	0.0727289	0.0915712	0.444602	0.517394	0.418767
		367710	345010	354350	200670	389840	199510	761860	703620	676950	683760	726150	531770		0.213382	0.200209	0.205629	0.116449	0.226224	0.115775	0.442106	0.40831	0.392833
		546790	582350	498830	451530	473890	434010	724300	859370	833390	663030	593000	755260		0.317302	0.337937	0.28947	0.262022	0.274998	0.251856	0.42031	0.498691	0.483615
		696790	734700	813310	674060	682050	497910	654080	776470	752680	659790	637290	726740		0.404346	0.426346	0.471963	0.391156	0.395793	0.288937	0.379562	0.450585	0.436779
											680316
															Infectivity (%)
	Mab concentration (ug/ml)	H2L2 35F4			H2L2 43C6			anti-strep			virus control SARS2 250X				H2L2 35F4			H2L2 43C6			anti-strep
	20	1950	14970	22130	16870	17000	40880	29390	68660	31880	20390	31370	32560		0.0078909	0.0605779	0.0895516	0.0682664	0.0687925	0.165426	0.11893	0.277841	0.129006
	5	33610	33800	33370	25140	26420	35900	6120	33750	32700	17080	16760	34900		0.136007	0.136776	0.135036	0.101732	0.106912	0.145274	0.0247653	0.136573	0.132324
	1.25	16310	49460	28520	16200	44730	24700	14120	14580	34580	29310	35320	31920		0.0660003	0.200146	0.11541	0.0655552	0.181005	0.0999514	0.0571382	0.0589997	0.139932
	0.3125	14450	28910	6960	19230	18100	12850	26880	25900	48210	8610	18600	11970		0.0584736	0.116988	0.0281645	0.0778164	0.0732438	0.051999	0.108773	0.104807	0.195087
	0.078125	11480	26300	45660	36840	62930	42100	29620	13790	37010	24470	37900	41700		0.0464552	0.106426	0.184769	0.149077	0.254654	0.170363	0.119861	0.0558028	0.149765
	0.0195312	33850	26460	17210	26760	50570	20060	51030	9310	47310	24640	40630	35700		0.136978	0.107073	0.0696423	0.108287	0.204637	0.0811751	0.206499	0.037674	0.191445
	0.00488281	27620	17260	57640	31180	18730	16230	35980	4390	26210	6950	41500	16720		0.111768	0.0698446	0.233247	0.126174	0.0757931	0.0656766	0.145597	0.0177646	0.106062
	0.0012207	18130	33310	19420	22840	20570	17670	35430	36890	17240	32270	19820	16950		0.0733652	0.134793	0.0785853	0.0924247	0.0832389	0.0715037	0.143372	0.14928	0.0697637
											26168.3
